# Supplementary material for: Multi-omic profiling of plasma reveals molecular alterations in children with COVID-19
Source: Theranostics. 2021 Jul 6;11(16):8008–26. doi: 10.7150/thno.61832 (PMC8315065; doi:10.7150/thno.61832)
Supplement: Supplementary file 2 — Supplementary tables. [file thnov11p8008s2.xlsx]

## Sheet: Table S1
Table S1. The plasma samples in the two TMTpro 16-plex batches.
Batch	Sample
Batch-1	Refa, HC1b, HC2, HC3, HC4, HC5, HC6, CC1c, CC2, CC3, CC4, CC5, CC6, CC7, CC8, CC9
Batch-2	Ref, HC7, HC8, HC9, HC10, HC11, HC12, CC10, CC11, CC12, CC13, CC14, CC15, CC16, CC17, CC18
aRef., the pooling mixture of the 30 samples; bHC, healthy children; cCC, COVID-19-children.

## Sheet: Table S2
Table S2. The 757 proteins quantified in at least one of the 30 plasma samples of 18 COVID-19-children and 12 healthy children.
Accession	Protein description	Gene name	CC1a	CC2	CC3	CC4	CC5	CC6	CC7	CC8	CC9	CC10	CC11	CC12	CC13	CC14	CC15	CC16	CC17	CC18	HC1b	HC2	HC3	HC4	HC5	HC6	HC7	HC8	HC9	HC10	HC11	HC12
Q96IY4	Carboxypeptidase B2 OS=Homo sapiens OX=9606 GN=CPB2 PE=1 SV=2	CPB2	0.832	1.036	1.002	0.952	0.958	0.986	0.955	0.796	0.613	0.923	0.945	0.792	0.91	0.846	0.971	0.824	0.975	0.844	1.171	1.19	1.011	1.141	1.084	1.227	1.008	1.072	1.073	1.029	1.142	0.925
Q13201	Multimerin-1 OS=Homo sapiens OX=9606 GN=MMRN1 PE=1 SV=3	MMRN1	0.939	0.83	0.874	0.852	1.035	0.846	1.085	0.865	0.893	1.646	0.926	0.681	1.019	1.369	0.926	0.985	0.928	0.81	1.214	1.039	0.955	1.067	1.106	1.191	1.039	1.228	1.018	1.182	1.015	1.003
P04070	Vitamin K-dependent protein C OS=Homo sapiens OX=9606 GN=PROC PE=1 SV=1	PROC	1.036	1.267	1.146	1.182	1.049	1.233	1.495	0.995	0.824	0.906	0.925	0.935	1.009	0.84	1.102	0.821	0.828	0.925	0.925	0.9	0.924	0.859	0.938	1.023	0.83	1.219	1.096	1.165	0.955	1.073
P22891	Vitamin K-dependent protein Z OS=Homo sapiens OX=9606 GN=PROZ PE=1 SV=2	PROZ	0.774	1.334	1.589	1.355	1.014	1.37	1.288	1.506	0.946	1.061	1.122	1.068	0.67	0.989	0.971	0.667	0.711	0.866	0.704	0.909	0.849	0.817	0.664	0.578	0.775	1.124	0.694	0.83	0.818	0.626
Q9BQ51	Programmed cell death 1 ligand 2 OS=Homo sapiens OX=9606 GN=PDCD1LG2 PE=1 SV=2	PDCD1LG2	0.837	1.043	1.097	1.102	1.123	1.085	1.135	0.974	0.998	1.442	0.95	1.17	1.373	1.23	1.275	1.127	1.224	1.311	1.49	1.098	1.048	1.214	1.266	0.956	1.337	1.425	1.288	1.228	1.363	1.057
P43121	Cell surface glycoprotein MUC18 OS=Homo sapiens OX=9606 GN=MCAM PE=1 SV=2	MCAM	1.025	0.978	1	1.07	0.666	1.105	1.007	1.002	0.723	0.905	0.922	0.983	0.883	0.796	0.919	0.832	0.925	0.988	1.119	1.227	1.151	1.032	1.117	1.007	1.105	1.003	0.944	0.963	0.891	1.207
Q96PD5	N-acetylmuramoyl-L-alanine amidase OS=Homo sapiens OX=9606 GN=PGLYRP2 PE=1 SV=1	PGLYRP2	1.032	1.095	1.063	1.165	1.022	1.024	1.297	1.037	0.736	0.978	0.95	1.02	0.878	0.913	1.108	1.054	1.035	0.984	1.052	0.994	0.941	0.96	1.111	1.328	1.113	1.014	1.17	1.174	1.078	1.214
P08581	Hepatocyte growth factor receptor OS=Homo sapiens OX=9606 GN=MET PE=1 SV=4	MET	1.08	1.08	1.056	0.971	1.069	1.067	0.903	1.145	0.934	0.994	0.929	0.89	0.973	1.03	0.978	1.015	0.974	0.977	1.408	1.211	1.111	1.032	1.255	1.137	1.072	1.088	1.043	0.939	1.066	1.113
P01860	Immunoglobulin heavy constant gamma 3 OS=Homo sapiens OX=9606 GN=IGHG3 PE=1 SV=2	IGHG3	0.76	0.954	1.665	0.732	1.112	1.123	1.285	1.939	1.197	0.759	0.852	1.076	0.6	1.031	0.945	0.58	0.459	0.892	1.19	1.421	1.057	1.01	1.506	0.503	0.535	0.585	0.716	1.423	0.422	0.674
O75144	ICOS ligand OS=Homo sapiens OX=9606 GN=ICOSLG PE=1 SV=2	ICOSLG	1.222	1.101	1.095	1.251	1.088	1.199	0.891	1.238	1.015	1.148	0.898	0.962	1.282	1.079	1.254	1.144	1.129	1.049	1.073	0.975	0.91	0.931	1.045	1.267	1.324	1.035	1.034	1.09	1.241	0.962
P04180	Phosphatidylcholine-sterol acyltransferase OS=Homo sapiens OX=9606 GN=LCAT PE=1 SV=1	LCAT	0.807	1.173	0.879	0.982	0.803	1.078	0.949	0.775	0.813	1.155	0.966	0.952	0.938	1.019	0.997	1.001	1.317	0.847	1.015	1.026	0.958	0.957	1.053	1.215	0.87	1.175	1.094	1.061	1.172	1.077
P11279	Lysosome-associated membrane glycoprotein 1 OS=Homo sapiens OX=9606 GN=LAMP1 PE=1 SV=3	LAMP1	1.246	0.97	1.066	1.053	0.988	1.031	0.77	0.916	0.741	0.856	0.916	0.941	0.995	0.92	1.006	0.84	0.946	0.91	1.077	0.942	1.06	0.928	0.893	1.376	4.499	0.867	1.193	0.762	0.973	0.893
Q13418	Integrin-linked protein kinase OS=Homo sapiens OX=9606 GN=ILK PE=1 SV=2	ILK	0.678	0.592	0.55	0.761	0.769	0.795	0.909	0.886	2.107	NA	NA	NA	NA	NA	NA	NA	NA	NA	1.23	0.773	0.996	0.744	1.112	1.107	NA	NA	NA	NA	NA	NA
P23284	Peptidyl-prolyl cis-trans isomerase B OS=Homo sapiens OX=9606 GN=PPIB PE=1 SV=2	PPIB	NA	NA	NA	NA	NA	NA	NA	NA	NA	1.492	0.91	0.804	0.83	1.662	1.194	1.02	1.195	0.864	NA	NA	NA	NA	NA	NA	1.023	0.841	0.955	0.945	0.804	1.32
Q12805	EGF-containing fibulin-like extracellular matrix protein 1 OS=Homo sapiens OX=9606 GN=EFEMP1 PE=1 SV=2	EFEMP1	1.064	1.046	1.002	1.011	1.027	1.004	1.172	1.062	0.909	1.2	0.897	0.865	1.081	0.924	1.11	0.999	0.851	1.006	1.212	1.112	1.025	0.971	1.057	1.027	1.076	1.092	0.984	1.054	1.09	1.018
Q9UBX5	Fibulin-5 OS=Homo sapiens OX=9606 GN=FBLN5 PE=1 SV=1	FBLN5	1.085	1.127	1.122	1.054	1.245	1.091	1.118	1.183	1.05	1.051	1.032	1.107	1.31	1.151	1.217	1.404	1.077	1.178	0.818	0.754	0.689	0.771	0.787	0.841	0.567	0.685	0.68	0.57	0.572	0.588
Q96RD9	Fc receptor-like protein 5 OS=Homo sapiens OX=9606 GN=FCRL5 PE=1 SV=3	FCRL5	1.085	1.043	1.175	1.067	1.277	1.103	1.22	1.003	0.835	NA	NA	NA	NA	NA	NA	NA	NA	NA	1.073	1.358	0.953	0.947	1.025	1.086	NA	NA	NA	NA	NA	NA
Q14314	Fibroleukin OS=Homo sapiens OX=9606 GN=FGL2 PE=1 SV=1	FGL2	1.129	1.081	0.894	0.901	0.808	1.099	0.759	0.886	0.915	0.8	0.552	1.067	0.912	0.684	1.057	1.036	1.088	1.199	1.066	1.084	1.142	1.021	1.086	1.056	0.858	0.988	0.808	1.38	1.092	0.863
P05155	Plasma protease C1 inhibitor OS=Homo sapiens OX=9606 GN=SERPING1 PE=1 SV=2	SERPING1	1.071	0.967	0.899	0.988	0.967	0.984	0.889	1.041	0.949	0.883	1.08	1.003	1.099	0.972	1.065	1.046	1.479	0.925	0.996	0.914	0.871	1.074	0.986	1.148	1.09	0.937	1.139	0.878	1.18	0.974
P14618	Pyruvate kinase PKM OS=Homo sapiens OX=9606 GN=PKM PE=1 SV=4	PKM	0.736	0.982	0.733	0.83	0.667	0.927	0.887	1.005	1.035	0.844	0.827	0.673	0.935	1.102	1.145	0.934	0.956	0.821	1.113	0.919	1.13	0.952	1.151	1.678	1.167	1.192	1.271	1.18	1.044	1.112
Q03591	Complement factor H-related protein 1 OS=Homo sapiens OX=9606 GN=CFHR1 PE=1 SV=2	CFHR1	0.804	0.696	0.767	0.828	0.857	0.684	0.796	0.769	0.607	0.72	0.474	0.668	1.35	4.724	1.006	2.448	1.214	2.764	0.708	0.845	0.915	0.72	0.667	0.876	0.544	0.813	1.085	0.766	0.398	0.75
P13716	Delta-aminolevulinic acid dehydratase OS=Homo sapiens OX=9606 GN=ALAD PE=1 SV=1	ALAD	1.092	0.942	1.161	1.516	0.839	0.931	1.005	1.118	1.224	1.096	1.181	1.44	1.201	1.125	1.022	1.127	1.411	0.917	0.676	0.618	1.842	0.868	0.67	1.002	0.873	0.862	0.838	0.906	1.066	0.9
P00739	Haptoglobin-related protein OS=Homo sapiens OX=9606 GN=HPR PE=2 SV=2	HPR	0.692	0.874	1.082	1.049	1.378	0.884	0.784	1.109	2.057	0.622	3.979	1.899	0.89	1.039	0.629	0.619	2.266	0.879	0.294	0.382	0.923	0.44	0.389	0.574	0.345	0.52	0.722	0.553	0.633	0.521
P48740	Mannan-binding lectin serine protease 1 OS=Homo sapiens OX=9606 GN=MASP1 PE=1 SV=3	MASP1	0.927	0.89	0.889	0.91	0.915	0.852	0.914	0.816	0.873	0.988	1.084	1.016	0.799	0.867	1.007	1.123	0.827	0.87	1.047	1.393	1.013	1.142	1.068	1.177	1.315	1.174	1.21	1.143	1.116	0.975
P07900	Heat shock protein HSP 90-alpha OS=Homo sapiens OX=9606 GN=HSP90AA1 PE=1 SV=5	HSP90AA1	0.919	0.864	0.946	1.097	0.754	0.811	0.955	0.919	1.007	NA	NA	NA	NA	NA	NA	NA	NA	NA	0.777	0.955	0.898	0.816	0.655	0.81	NA	NA	NA	NA	NA	NA
P40189	Interleukin-6 receptor subunit beta OS=Homo sapiens OX=9606 GN=IL6ST PE=1 SV=2	IL6ST	1.076	1.074	1.123	1.082	1.118	1.1	0.89	1.134	0.961	1.212	0.889	0.863	1.075	1.113	0.99	0.959	0.918	0.843	1.283	1.156	0.996	1.02	1.119	1.107	1.094	0.799	0.796	0.928	0.862	1.028
Q9UHG3	Prenylcysteine oxidase 1 OS=Homo sapiens OX=9606 GN=PCYOX1 PE=1 SV=3	PCYOX1	0.988	1.142	0.983	1.036	0.817	1.023	1.073	0.643	0.736	1.336	0.745	1.027	1.013	1.037	1.033	0.978	0.864	0.975	1.218	1.083	1.132	1.151	1.24	1.072	1.254	1.074	1.089	1.07	1.164	1.13
P27918	Properdin OS=Homo sapiens OX=9606 GN=CFP PE=1 SV=2	CFP	1.129	1.074	1.085	1.062	1.091	0.968	1.154	1.129	0.802	1.141	0.927	1.134	0.904	1.042	0.969	0.752	0.967	1.243	1.069	1.081	0.991	0.909	1.096	0.897	0.881	0.85	1.026	0.923	0.899	0.942
Q03181	Peroxisome proliferator-activated receptor delta OS=Homo sapiens OX=9606 GN=PPARD PE=1 SV=1	PPARD	1.131	0.958	1.017	1.098	1.494	1.245	1.031	1.128	0.792	NA	NA	NA	NA	NA	NA	NA	NA	NA	1.108	0.946	0.723	0.752	0.874	0.865	NA	NA	NA	NA	NA	NA
P13727	Bone marrow proteoglycan OS=Homo sapiens OX=9606 GN=PRG2 PE=1 SV=2	PRG2	1.161	1.002	1.133	0.932	1.117	1.225	1.203	1.158	1.242	0.886	0.753	0.768	0.999	0.799	1.303	0.883	0.966	1.044	1.746	0.927	0.888	0.905	1.603	0.919	0.835	0.851	0.74	1.086	1.079	1.377
O15031	Plexin-B2 OS=Homo sapiens OX=9606 GN=PLXNB2 PE=1 SV=3	PLXNB2	1.108	1.347	1.009	0.977	1.006	1.182	0.997	1.121	0.907	NA	NA	NA	NA	NA	NA	NA	NA	NA	1.111	1.054	0.975	1.058	1.038	1.159	NA	NA	NA	NA	NA	NA
P05106	Integrin beta-3 OS=Homo sapiens OX=9606 GN=ITGB3 PE=1 SV=2	ITGB3	0.789	0.716	0.749	0.824	0.822	0.931	0.879	1.019	1.164	0.769	0.77	0.603	0.645	3.627	0.514	0.625	0.889	0.401	1.232	0.986	1.278	1.052	1.278	1.404	1.643	1.597	1.042	1.418	1.239	1.026
P01889	HLA class I histocompatibility antigen, B alpha chain OS=Homo sapiens OX=9606 GN=HLA-B PE=1 SV=3	HLA-B	1.091	1.046	1.032	1.038	0.988	1.09	1.133	1.064	1.06	1.203	0.914	0.984	1.412	1.104	1.01	1.243	1.183	1.259	0.991	0.913	0.75	0.845	0.894	1.016	1.13	1.02	1.295	1.117	1.271	1.235
Q8NHL6	Leukocyte immunoglobulin-like receptor subfamily B member 1 OS=Homo sapiens OX=9606 GN=LILRB1 PE=1 SV=1	LILRB1	NA	NA	NA	NA	NA	NA	NA	NA	NA	1.523	0.979	1.102	1.27	1.097	1.12	0.804	0.885	0.991	NA	NA	NA	NA	NA	NA	0.886	0.797	1.009	0.973	0.761	0.595
O95428	Papilin OS=Homo sapiens OX=9606 GN=PAPLN PE=2 SV=4	PAPLN	0.895	0.942	0.916	0.959	1.093	0.928	1.001	0.763	0.728	1.223	0.824	0.923	1.112	1.039	1.227	1.147	1.288	0.936	1.227	1.06	0.964	0.959	1.006	1.02	1.042	1.153	1.051	1.281	0.905	0.896
P46531	Neurogenic locus notch homolog protein 1 OS=Homo sapiens OX=9606 GN=NOTCH1 PE=1 SV=4	NOTCH1	1.199	1.091	1.023	0.991	1.004	1.018	1.003	1.015	0.837	1.38	1.289	0.975	1.009	1.101	1.141	1.069	1.137	0.915	1.183	1.182	0.991	0.939	1.05	1.188	1.143	0.986	1.075	1	1.015	1.1
Q5SYB0	FERM and PDZ domain-containing protein 1 OS=Homo sapiens OX=9606 GN=FRMPD1 PE=1 SV=1	FRMPD1	1.036	1.328	1.134	0.624	0.814	0.866	1.202	0.962	0.835	NA	NA	NA	NA	NA	NA	NA	NA	NA	0.807	1.092	0.763	0.77	0.818	0.932	NA	NA	NA	NA	NA	NA
O75636	Ficolin-3 OS=Homo sapiens OX=9606 GN=FCN3 PE=1 SV=2	FCN3	1.115	0.823	1.133	0.927	1.078	0.895	1.105	1.056	1.126	1.108	1.284	1.072	0.969	1.034	0.925	1.06	0.783	0.935	0.816	1.078	0.853	0.992	0.782	0.851	1.443	1.08	1.318	0.852	0.689	0.836
P01876	Immunoglobulin heavy constant alpha 1 OS=Homo sapiens OX=9606 GN=IGHA1 PE=1 SV=2	IGHA1	0.827	0.936	1.891	0.771	2.042	1.06	1.176	1.973	1.092	1.024	1.077	0.859	0.77	1.102	1.058	0.583	0.634	1.177	1.297	1.133	1.022	1.171	1.314	0.576	0.779	0.782	0.593	0.822	0.601	0.865
Q92859	Neogenin OS=Homo sapiens OX=9606 GN=NEO1 PE=1 SV=2	NEO1	1.013	1.035	0.886	1.009	0.922	1.02	0.827	0.991	0.737	0.801	0.812	0.88	1	0.858	1.016	0.916	1.039	0.865	1.178	1.093	1.057	0.997	1.105	1.254	1.149	0.943	1.053	1.064	0.992	0.914
P43251	Biotinidase OS=Homo sapiens OX=9606 GN=BTD PE=1 SV=2	BTD	1.045	1.1	1.089	1.171	1.107	1.112	0.907	1.032	0.765	0.782	0.91	1.106	1.111	0.82	0.993	0.924	1.052	0.911	1.236	1.043	1.022	0.995	1.094	1.298	1.072	1.12	1.031	1.055	1.033	0.931
P14151	L-selectin OS=Homo sapiens OX=9606 GN=SELL PE=1 SV=2	SELL	0.925	0.853	0.942	0.717	0.94	0.918	0.82	1.266	0.817	0.986	1.005	0.859	0.998	0.972	0.991	0.893	1.354	1.096	1.222	0.945	0.849	0.904	1.14	1.047	1.355	1.011	0.979	1.067	1.022	0.958
P61769	Beta-2-microglobulin OS=Homo sapiens OX=9606 GN=B2M PE=1 SV=1	B2M	1.025	0.926	1.083	0.643	1.012	0.766	1.042	1.413	1.191	0.805	1.187	0.969	0.778	0.873	0.919	1.197	1.263	1.041	1.089	0.961	0.934	0.814	1.046	0.958	1.241	0.763	0.78	0.92	0.914	0.912
P01009	Alpha-1-antitrypsin OS=Homo sapiens OX=9606 GN=SERPINA1 PE=1 SV=3	SERPINA1	0.944	0.794	0.939	0.704	1.1	0.865	1.054	1.054	1.265	1.174	1.183	1.054	1.005	1.453	0.867	0.897	1.314	1.012	0.674	1.008	0.928	1.096	0.937	0.907	0.973	0.962	0.95	1.01	1.026	1.204
P63104	14-3-3 protein zeta/delta OS=Homo sapiens OX=9606 GN=YWHAZ PE=1 SV=1	YWHAZ	0.815	0.653	0.734	0.835	0.74	0.834	0.857	1.123	2.508	0.79	0.941	0.998	0.743	2.68	0.72	0.83	1.246	0.704	0.936	0.75	1.057	0.778	0.97	0.893	0.962	0.952	0.823	0.824	0.984	0.723
Q6P179	Endoplasmic reticulum aminopeptidase 2 OS=Homo sapiens OX=9606 GN=ERAP2 PE=1 SV=2	ERAP2	1.492	0.874	1.314	1.421	1.346	0.91	0.825	1.208	1.045	1.265	0.748	0.956	1.073	1.016	0.926	0.879	1.151	0.894	1.45	1.133	0.942	0.946	1.213	0.866	0.824	1.052	0.887	0.823	0.915	0.846
P02775	Platelet basic protein OS=Homo sapiens OX=9606 GN=PPBP PE=1 SV=3	PPBP	0.736	0.41	0.448	0.34	0.84	0.427	0.98	0.97	0.859	1.525	0.708	0.548	0.743	1.662	0.631	0.639	0.712	0.516	2.048	1.295	1.213	1.232	1.887	1.604	1.266	1.36	1.46	1.533	1.35	1.555
P24298	Alanine aminotransferase 1 OS=Homo sapiens OX=9606 GN=GPT PE=1 SV=3	GPT	NA	NA	NA	NA	NA	NA	NA	NA	NA	1.311	1.003	0.968	1.464	1.249	1.284	1.383	1.4	1.186	NA	NA	NA	NA	NA	NA	1.133	0.93	1.162	0.954	1.02	1.03
P17927	Complement receptor type 1 OS=Homo sapiens OX=9606 GN=CR1 PE=1 SV=3	CR1	1.123	0.881	0.842	0.936	1.278	1.164	0.863	1.118	0.907	1.899	0.938	0.996	1.258	1.273	1.196	1.24	1.212	1.237	1.07	1.014	0.985	0.999	0.911	0.858	0.723	0.94	0.846	0.918	1.021	0.935
P23141	Liver carboxylesterase 1 OS=Homo sapiens OX=9606 GN=CES1 PE=1 SV=2	CES1	1.023	0.979	1.227	1.876	1.027	1.105	1.135	1.43	0.874	NA	NA	NA	NA	NA	NA	NA	NA	NA	0.925	0.95	1.098	0.896	0.92	0.925	NA	NA	NA	NA	NA	NA
Q96AP7	Endothelial cell-selective adhesion molecule OS=Homo sapiens OX=9606 GN=ESAM PE=1 SV=1	ESAM	1.032	0.744	0.861	0.85	1.047	0.78	0.973	0.929	0.92	NA	NA	NA	NA	NA	NA	NA	NA	NA	1.261	1.246	1.133	1.012	1.266	1.15	NA	NA	NA	NA	NA	NA
P22455	Fibroblast growth factor receptor 4 OS=Homo sapiens OX=9606 GN=FGFR4 PE=1 SV=2	FGFR4	0.823	0.437	0.588	0.645	0.65	0.447	0.484	0.832	0.716	NA	NA	NA	NA	NA	NA	NA	NA	NA	1.595	0.625	0.529	0.566	1.331	1.233	NA	NA	NA	NA	NA	NA
P02649	Apolipoprotein E OS=Homo sapiens OX=9606 GN=APOE PE=1 SV=1	APOE	0.912	1.01	0.88	1.015	0.85	1	1.132	0.804	0.868	1.059	1.061	0.958	0.956	0.66	1.042	0.961	1.172	0.881	1.29	1.005	0.874	0.929	1.257	1.155	0.798	1.16	1.028	1.09	1.04	1.2
P00451	Coagulation factor VIII OS=Homo sapiens OX=9606 GN=F8 PE=1 SV=1	F8	1.04	0.988	0.934	1.07	0.97	1.113	0.966	0.915	1.038	NA	NA	NA	NA	NA	NA	NA	NA	NA	1.069	1.004	1.06	0.984	0.997	0.836	NA	NA	NA	NA	NA	NA
P21333	Filamin-A OS=Homo sapiens OX=9606 GN=FLNA PE=1 SV=4	FLNA	0.728	0.68	0.751	0.62	0.792	0.722	0.947	1.01	3.248	0.798	0.772	0.817	0.919	1.707	0.642	0.709	0.881	0.724	1.013	0.82	1.041	0.827	1.118	1.123	1.312	1.149	0.996	1.033	1.054	0.978
P14209	CD99 antigen OS=Homo sapiens OX=9606 GN=CD99 PE=1 SV=1	CD99	0.774	1.216	0.887	1.071	0.708	1.02	0.866	0.615	0.374	NA	NA	NA	NA	NA	NA	NA	NA	NA	1.034	1.25	0.82	0.727	1.187	0.789	NA	NA	NA	NA	NA	NA
Q9UBR2	Cathepsin Z OS=Homo sapiens OX=9606 GN=CTSZ PE=1 SV=1	CTSZ	0.966	1.074	1.08	1.066	1.04	1.014	1.523	0.936	0.809	0.946	1.009	1.082	0.923	0.855	1.049	1.085	1.227	1.061	0.903	1.069	0.951	0.83	0.925	1.206	1.059	0.936	0.803	1.05	0.968	0.86
P16070	CD44 antigen OS=Homo sapiens OX=9606 GN=CD44 PE=1 SV=3	CD44	1.122	1.046	0.959	1.042	0.862	0.984	0.742	0.991	0.797	0.822	0.975	0.808	1.103	0.792	1.242	1.065	1.38	1.038	1.231	0.908	0.876	0.887	1.091	1.614	1.327	0.974	1.135	1.183	1.246	1.095
P10909	Clusterin OS=Homo sapiens OX=9606 GN=CLU PE=1 SV=1	CLU	0.992	1.217	1.143	0.93	0.889	1.097	1.039	0.957	0.934	1.097	0.961	0.91	1.08	0.856	1.119	1.042	1.144	1.044	0.84	1.135	0.886	1.016	0.946	0.967	0.854	0.899	0.989	0.888	1.082	0.771
P12109	Collagen alpha-1(VI) chain OS=Homo sapiens OX=9606 GN=COL6A1 PE=1 SV=3	COL6A1	1.02	0.967	0.852	0.957	0.693	0.876	0.515	0.875	0.794	0.962	0.944	1.066	1.066	1.024	1.177	1.185	0.921	0.969	0.986	1.163	1.075	0.973	0.852	1.341	1.093	0.81	1.075	0.955	1.007	0.884
Q9NZP8	Complement C1r subcomponent-like protein OS=Homo sapiens OX=9606 GN=C1RL PE=1 SV=2	C1RL	1.004	1.009	1.075	0.92	1.096	0.959	1.084	0.877	0.989	1.089	1.026	1.148	0.966	0.962	1.107	0.869	1.081	0.547	0.955	1.125	1.059	0.986	0.954	0.993	1.084	0.903	1.011	1.025	0.968	0.917
P54802	Alpha-N-acetylglucosaminidase OS=Homo sapiens OX=9606 GN=NAGLU PE=1 SV=2	NAGLU	0.661	1.063	1.197	0.622	0.939	0.973	1.373	0.502	0.53	1.262	0.837	1.168	0.926	1.171	0.875	0.843	0.887	0.876	0.813	1.039	0.613	0.824	0.833	0.981	1.157	1.071	0.929	1.124	1	1.021
P30043	Flavin reductase (NADPH) OS=Homo sapiens OX=9606 GN=BLVRB PE=1 SV=3	BLVRB	0.868	0.932	1.591	1.736	0.971	0.96	1.07	0.959	0.919	0.934	1.396	2.275	0.966	1.285	1.358	1.302	2.032	1.562	0.45	0.372	2.055	0.632	0.514	1.058	0.497	0.516	0.704	0.715	0.982	0.56
P06276	Cholinesterase OS=Homo sapiens OX=9606 GN=BCHE PE=1 SV=1	BCHE	0.941	0.997	1.208	1.185	0.944	1.017	0.924	0.717	0.525	0.882	1.049	1.111	0.987	0.854	0.932	0.986	1.15	0.972	0.937	1.351	0.831	1.236	0.882	1.193	1.176	1.094	1.204	0.984	1.301	0.998
P19652	Alpha-1-acid glycoprotein 2 OS=Homo sapiens OX=9606 GN=ORM2 PE=1 SV=2	ORM2	0.564	0.556	0.689	1.602	0.98	0.533	0.736	1.459	3.853	0.778	1.384	0.615	0.844	1.086	0.841	0.513	1.402	0.876	0.587	0.734	1.822	1.158	0.68	0.493	0.685	0.684	0.758	0.617	0.98	0.917
P02763	Alpha-1-acid glycoprotein 1 OS=Homo sapiens OX=9606 GN=ORM1 PE=1 SV=1	ORM1	0.563	0.464	0.604	1.517	0.955	0.522	0.76	2.006	5.234	0.572	1.36	0.584	0.779	0.861	0.486	0.523	1.419	0.76	0.549	0.629	2.185	1.227	0.765	0.424	0.455	0.627	0.98	0.596	0.791	0.804
P12259	Coagulation factor V OS=Homo sapiens OX=9606 GN=F5 PE=1 SV=4	F5	0.855	1.045	1.072	0.895	0.796	0.958	1.059	0.907	1.217	0.925	1.085	0.844	0.986	0.97	0.955	0.914	1.223	0.987	0.979	0.963	0.909	1.024	0.999	0.926	1.016	1.113	1.172	1.148	0.964	0.983
P11362	Fibroblast growth factor receptor 1 OS=Homo sapiens OX=9606 GN=FGFR1 PE=1 SV=3	FGFR1	0.998	1.143	1.173	1.097	0.994	0.972	1.117	0.982	0.842	0.916	0.942	0.861	1.091	0.934	1.054	1.006	1.046	1.052	1.326	1.178	1.002	1.002	1.107	1.329	1.138	1.126	1.054	1.086	0.925	1.078
P07358	Complement component C8 beta chain OS=Homo sapiens OX=9606 GN=C8B PE=1 SV=3	C8B	1.14	0.979	1.097	1.117	1.085	1.052	0.916	1.025	0.98	0.962	1.273	1.028	0.988	0.892	1.016	0.869	0.915	0.84	0.951	1.007	1.218	0.98	1.039	1	0.963	1.045	1.203	1.288	1.128	1.109
P07360	Complement component C8 gamma chain OS=Homo sapiens OX=9606 GN=C8G PE=1 SV=3	C8G	1.025	0.91	1.095	1.211	1.152	0.95	0.984	0.977	0.926	0.999	1.214	1.048	0.966	0.99	0.931	0.922	0.771	0.882	0.801	0.993	1.073	0.927	0.805	0.851	0.971	0.941	1.172	1.305	1.065	1.047
Q8IWV2	Contactin-4 OS=Homo sapiens OX=9606 GN=CNTN4 PE=1 SV=1	CNTN4	0.964	0.902	0.801	0.995	0.908	0.938	0.8	0.902	0.727	1.052	0.849	0.927	1.148	0.928	1.022	1.156	1.146	1.018	1.093	1.169	1.058	1.075	0.98	1.003	1.217	1.078	1.028	1.26	1.108	1.047
Q9P232	Contactin-3 OS=Homo sapiens OX=9606 GN=CNTN3 PE=1 SV=3	CNTN3	1.027	1.109	1.166	1.172	1.027	1.151	1.058	0.935	0.981	1.13	0.848	1.025	1.143	1.005	0.92	1.144	1.093	0.866	1.139	1	1.07	0.982	1.139	1.101	1.054	0.907	0.85	0.934	0.864	0.844
P04075	Fructose-bisphosphate aldolase A OS=Homo sapiens OX=9606 GN=ALDOA PE=1 SV=2	ALDOA	0.945	0.94	0.83	0.936	0.697	0.847	0.856	1.022	1.409	0.865	0.893	0.901	0.828	1.261	1.102	0.999	1.116	0.844	0.874	0.906	1.27	0.898	0.909	1.289	0.971	0.882	0.923	0.895	0.937	0.876
P04114	Apolipoprotein B-100 OS=Homo sapiens OX=9606 GN=APOB PE=1 SV=2	APOB	0.875	0.969	0.923	0.953	0.77	0.999	0.982	0.71	0.705	0.957	0.916	0.814	1.001	1.078	0.969	1.187	0.728	0.938	1.286	0.949	1.346	1.201	1.262	0.859	0.865	1.1	1.214	1.068	1.077	1.208
P02654	Apolipoprotein C-I OS=Homo sapiens OX=9606 GN=APOC1 PE=1 SV=1	APOC1	0.781	1.315	0.795	1.311	0.601	1.508	1.255	0.477	0.514	0.691	1.098	0.771	1.201	0.387	1.266	0.989	0.738	0.936	1.202	1.068	0.509	0.743	1.258	1.21	0.816	1.896	0.781	1.388	1.071	1.689
P02647	Apolipoprotein A-I OS=Homo sapiens OX=9606 GN=APOA1 PE=1 SV=1	APOA1	1.033	1.148	0.738	1.192	0.769	1.397	1.089	0.771	0.722	0.798	1.233	0.67	1.206	0.621	1.229	1.031	0.846	0.893	1.138	0.951	0.749	0.722	1.247	1.136	1.016	1.451	1.13	1.309	1.056	1.404
O94919	Endonuclease domain-containing 1 protein OS=Homo sapiens OX=9606 GN=ENDOD1 PE=1 SV=2	ENDOD1	0.813	0.708	0.702	0.651	0.777	0.698	0.831	0.707	0.57	0.951	0.687	0.727	1.153	1.272	1.135	1.553	0.977	0.855	1.313	0.96	1.024	1.037	1.129	0.72	0.795	0.906	1.085	1.03	1.039	1.077
P54764	Ephrin type-A receptor 4 OS=Homo sapiens OX=9606 GN=EPHA4 PE=1 SV=1	EPHA4	0.91	0.989	0.697	0.741	0.895	0.865	0.846	0.881	0.661	0.886	0.786	0.741	1.004	0.819	1.169	1.149	0.987	0.857	1.089	1.068	0.828	0.95	1.052	1.373	1.276	0.975	1.146	1.084	1.088	0.919
P21709	Ephrin type-A receptor 1 OS=Homo sapiens OX=9606 GN=EPHA1 PE=1 SV=4	EPHA1	0.967	1.033	0.952	1.161	1.235	1.211	1.131	1.073	0.838	NA	NA	NA	NA	NA	NA	NA	NA	NA	1.106	0.862	0.9	1.096	1.011	1.106	NA	NA	NA	NA	NA	NA
O00602	Ficolin-1 OS=Homo sapiens OX=9606 GN=FCN1 PE=1 SV=2	FCN1	1.07	0.997	1.203	1.04	0.911	1.014	1.01	1.512	0.988	1.255	0.688	1.662	1.272	1.485	1.1	0.855	1.415	1.144	0.86	0.747	0.768	0.732	0.907	0.602	0.864	0.885	0.662	0.555	0.586	0.557
P51161	Gastrotropin OS=Homo sapiens OX=9606 GN=FABP6 PE=1 SV=2	FABP6	1.206	0.862	1.343	1.25	2.922	0.728	2.005	1.345	0.853	NA	NA	NA	NA	NA	NA	NA	NA	NA	1.603	1.563	0.595	1.018	1.258	0.678	NA	NA	NA	NA	NA	NA
P07148	Fatty acid-binding protein, liver OS=Homo sapiens OX=9606 GN=FABP1 PE=1 SV=1	FABP1	0.989	1.109	0.859	1.572	0.839	0.943	1.091	1.091	0.741	NA	NA	NA	NA	NA	NA	NA	NA	NA	1.645	1.267	0.883	1.3	1.557	1.053	NA	NA	NA	NA	NA	NA
P08185	Corticosteroid-binding globulin OS=Homo sapiens OX=9606 GN=SERPINA6 PE=1 SV=1	SERPINA6	1.039	0.973	0.98	0.909	0.885	0.931	0.804	1.014	0.835	1.111	1.019	0.845	1.031	1.031	1.054	0.897	0.915	0.904	1.074	1.125	0.982	1.085	1.044	1.138	1.032	1.075	1.09	0.999	1.058	0.955
P10643	Complement component C7 OS=Homo sapiens OX=9606 GN=C7 PE=1 SV=2	C7	0.907	1.106	0.865	0.75	0.999	1.039	1.101	1.092	0.911	1.079	1.116	1.011	1.04	0.992	0.974	0.926	1.202	0.817	1.108	0.988	0.939	0.966	1.101	1.213	1.036	0.876	1.207	1.211	0.962	0.829
Q86SQ4	Adhesion G-protein coupled receptor G6 OS=Homo sapiens OX=9606 GN=ADGRG6 PE=1 SV=3	ADGRG6	0.917	0.886	0.996	1.009	0.885	0.959	0.807	0.903	0.8	0.963	0.895	0.849	0.845	1.006	0.837	0.931	0.922	0.789	1.061	0.978	1.182	0.957	0.947	1.12	0.945	0.971	1.02	0.941	0.938	0.945
Q08830	Fibrinogen-like protein 1 OS=Homo sapiens OX=9606 GN=FGL1 PE=1 SV=3	FGL1	1.303	0.61	0.654	0.924	1.429	0.832	1.775	4.544	2.696	0.912	1.322	0.596	1.043	1.073	1.012	0.805	0.981	1.166	0.545	0.519	0.487	0.399	0.437	0.46	0.537	0.483	0.49	0.522	0.522	0.447
Q15848	Adiponectin OS=Homo sapiens OX=9606 GN=ADIPOQ PE=1 SV=1	ADIPOQ	0.787	1.395	0.833	0.762	0.53	1.589	1.059	1.085	0.613	2.105	1.186	0.83	0.661	0.537	0.614	0.754	0.316	0.236	0.964	1.023	0.627	0.839	0.937	1.218	1.313	1.181	1.073	1.3	1.389	1.023
P24387	Corticotropin-releasing factor-binding protein OS=Homo sapiens OX=9606 GN=CRHBP PE=1 SV=2	CRHBP	0.975	1.119	1.024	1.285	0.862	1.183	0.898	1.392	1.172	0.765	0.883	1.223	1.005	0.685	1.213	1.019	0.73	0.908	1.312	1.413	1.194	1.323	1.236	1.458	1.188	0.778	0.985	1.067	1.199	1.274
P07108	Acyl-CoA-binding protein OS=Homo sapiens OX=9606 GN=DBI PE=1 SV=2	DBI	0.98	0.812	0.899	1.075	0.717	0.761	0.924	0.998	1.304	0.746	0.828	0.923	0.62	1.849	1.017	0.874	1.146	0.937	1.098	0.771	1.188	0.744	1.08	1.258	0.985	0.823	1.158	0.995	0.99	0.717
P00751	Complement factor B OS=Homo sapiens OX=9606 GN=CFB PE=1 SV=2	CFB	1.091	0.956	1.144	1.087	1.101	0.995	0.91	1.065	1.247	1.246	1.068	0.992	0.923	1.243	0.755	0.865	1.013	0.82	1.024	0.988	1.13	1.026	1.02	0.951	1.07	0.888	0.884	0.947	0.931	0.818
Q99983	Osteomodulin OS=Homo sapiens OX=9606 GN=OMD PE=1 SV=1	OMD	1.018	1.019	0.749	0.866	0.962	0.845	0.684	1.22	1.12	1.172	0.949	1.261	0.93	1.2	1.097	0.95	0.892	0.987	1.189	1.009	1.232	0.796	1.276	1.092	1.133	0.987	1.107	1.108	1.013	1.076
Q15113	Procollagen C-endopeptidase enhancer 1 OS=Homo sapiens OX=9606 GN=PCOLCE PE=1 SV=2	PCOLCE	0.973	0.941	0.823	0.895	0.819	0.873	0.873	0.798	0.748	0.968	0.836	1.015	1.073	0.814	0.978	1.025	0.881	1.072	1.092	1.089	0.991	1.005	1.092	1.02	1.021	0.999	0.968	1.064	0.995	1.092
P01861	Immunoglobulin heavy constant gamma 4 OS=Homo sapiens OX=9606 GN=IGHG4 PE=1 SV=1	IGHG4	0.836	1.838	1.034	0.679	0.984	1.642	1.332	0.913	0.818	0.725	0.915	1.452	0.81	0.828	0.849	0.574	0.615	0.996	1.006	1.905	1.06	1.452	1.242	0.746	0.802	0.775	0.827	0.99	0.814	0.894
P01834	Immunoglobulin kappa constant OS=Homo sapiens OX=9606 GN=IGKC PE=1 SV=2	IGKC	1.17	0.881	1.161	0.848	1.464	1.161	1.206	1.423	0.889	1.001	0.728	1.428	0.513	1.204	0.718	0.569	0.513	1.287	1.299	1.365	1.244	1.555	1.272	0.685	0.557	0.679	0.595	1.443	0.605	1.133
P08493	Matrix Gla protein OS=Homo sapiens OX=9606 GN=MGP PE=1 SV=2	MGP	1.52	1.519	1.564	1.241	1.19	1.097	1.404	1.043	1.139	1.055	1.28	1.544	1.204	0.878	1.913	1.762	1.1	1.546	0.51	0.532	0.503	0.437	0.502	0.455	0.448	0.462	0.32	0.389	0.351	0.557
A0A0C4DH34	Immunoglobulin heavy variable 4-28 OS=Homo sapiens OX=9606 GN=IGHV4-28 PE=3 SV=1	IGHV4-28	1.217	1.001	1.135	0.719	1.538	0.938	1.466	1.712	0.755	NA	NA	NA	NA	NA	NA	NA	NA	NA	1.063	0.966	1.345	0.891	1.189	0.852	NA	NA	NA	NA	NA	NA
Q9UKX5	Integrin alpha-11 OS=Homo sapiens OX=9606 GN=ITGA11 PE=1 SV=2	ITGA11	1.558	0.996	1.022	1.513	1.801	1.299	1.098	1.393	0.648	NA	NA	NA	NA	NA	NA	NA	NA	NA	1.996	1.95	1.481	1.56	1.987	1.14	NA	NA	NA	NA	NA	NA
P05186	Alkaline phosphatase, tissue-nonspecific isozyme OS=Homo sapiens OX=9606 GN=ALPL PE=1 SV=4	ALPL	1.029	1.076	0.834	0.833	0.996	1.005	0.538	0.893	0.684	0.893	1.044	1.247	0.946	0.937	1.099	0.871	1.021	0.879	1.273	1.229	0.916	0.995	1.168	1.183	1.82	0.924	1.195	0.927	0.964	1.139
P09619	Platelet-derived growth factor receptor beta OS=Homo sapiens OX=9606 GN=PDGFRB PE=1 SV=1	PDGFRB	1.182	0.971	1.281	0.931	1.115	1.134	0.958	1.09	1.119	NA	NA	NA	NA	NA	NA	NA	NA	NA	1.257	1.182	1	1.167	1.139	1.095	NA	NA	NA	NA	NA	NA
P59665	Neutrophil defensin 1 OS=Homo sapiens OX=9606 GN=DEFA1 PE=1 SV=1	DEFA1	0.674	0.587	0.753	0.607	1.354	0.54	0.823	0.949	0.976	0.807	1.223	0.983	0.722	0.957	0.535	0.538	0.971	0.666	1.202	0.808	0.949	0.848	1.123	0.747	1.082	0.892	1.603	1.624	1.22	0.958
P13796	Plastin-2 OS=Homo sapiens OX=9606 GN=LCP1 PE=1 SV=6	LCP1	0.971	0.813	0.887	1.036	0.798	0.855	0.87	0.918	0.725	0.935	0.908	0.816	0.961	0.959	1.019	0.892	1.086	0.946	1.161	1.011	1.385	0.994	1.121	1.197	1.124	0.943	1.15	1.167	1.205	1.099
Q10471	Polypeptide N-acetylgalactosaminyltransferase 2 OS=Homo sapiens OX=9606 GN=GALNT2 PE=1 SV=1	GALNT2	1.021	0.873	0.993	0.82	1.027	0.91	0.971	1.258	1.093	NA	NA	NA	NA	NA	NA	NA	NA	NA	1.392	1.01	0.88	1.013	1.058	1.058	NA	NA	NA	NA	NA	NA
Q16270	Insulin-like growth factor-binding protein 7 OS=Homo sapiens OX=9606 GN=IGFBP7 PE=1 SV=1	IGFBP7	1.146	0.928	1.088	0.984	1.139	0.931	1.122	1.056	0.874	1.079	0.975	1.064	0.935	0.88	1.078	0.95	0.915	0.909	1.194	1.142	1.045	1.046	1.078	1.193	0.964	0.923	0.941	0.947	0.895	0.984
Q15323	Keratin, type I cuticular Ha1 OS=Homo sapiens OX=9606 GN=KRT31 PE=1 SV=3	KRT31	0.94	8.193	0.924	1.063	0.999	0.905	0.84	0.733	0.765	NA	NA	NA	NA	NA	NA	NA	NA	NA	0.87	0.8	0.941	0.8	0.869	1.036	NA	NA	NA	NA	NA	NA
P20810	Calpastatin OS=Homo sapiens OX=9606 GN=CAST PE=1 SV=4	CAST	1.229	0.966	1.199	1.407	0.99	1.07	1.083	1.163	0.932	NA	NA	NA	NA	NA	NA	NA	NA	NA	0.856	0.884	1.484	0.913	0.762	1.209	NA	NA	NA	NA	NA	NA
P23083	Immunoglobulin heavy variable 1-2 OS=Homo sapiens OX=9606 GN=IGHV1-2 PE=1 SV=2	IGHV1-2	1.301	0.884	1.396	0.495	1.54	0.81	1.389	1.228	0.891	1.072	1.045	0.9	0.529	1.369	1.077	0.804	1.14	1.103	0.861	1.106	1.183	0.811	0.965	0.738	0.681	0.665	0.563	1.199	0.533	0.824
A0A0C4DH35	Probable non-functional immunoglobulin heavy variable 3-35 OS=Homo sapiens OX=9606 GN=IGHV3-35 PE=5 SV=1	IGHV3-35	0.847	0.874	1.186	0.824	1.31	0.97	1.659	1.366	0.8	NA	NA	NA	NA	NA	NA	NA	NA	NA	0.763	1.184	1.427	1.294	1.002	0.607	NA	NA	NA	NA	NA	NA
P35527	Keratin, type I cytoskeletal 9 OS=Homo sapiens OX=9606 GN=KRT9 PE=1 SV=3	KRT9	1.116	1.172	1.189	1.047	1.083	1.295	1.141	0.637	0.531	0.845	0.918	0.989	0.905	0.975	0.636	0.753	0.617	0.767	1.074	1.24	1.089	0.907	0.575	0.779	1.621	0.849	1.375	0.675	0.764	1.828
P05362	Intercellular adhesion molecule 1 OS=Homo sapiens OX=9606 GN=ICAM1 PE=1 SV=2	ICAM1	1.022	1.077	0.994	0.922	1.004	1.043	0.931	1.084	0.833	0.94	1.14	0.941	1.047	0.871	1.011	0.896	1.183	1.065	1.158	1.119	0.916	1.089	1.077	1.221	1.188	0.858	0.925	1.104	0.928	1.043
P06732	Creatine kinase M-type OS=Homo sapiens OX=9606 GN=CKM PE=1 SV=2	CKM	1.165	1.283	0.996	1.042	0.887	1.152	0.721	1.067	0.527	1.106	0.71	0.788	0.732	0.874	1.045	1.046	0.644	0.84	1.058	1.099	1.257	0.858	1.221	1.567	1.074	1.03	1.074	1.038	0.996	1.104
P04264	Keratin, type II cytoskeletal 1 OS=Homo sapiens OX=9606 GN=KRT1 PE=1 SV=6	KRT1	1.083	0.951	0.931	1.059	0.881	1.093	1.103	0.723	0.507	0.809	1.014	1.192	0.766	1.049	0.525	0.808	0.56	0.662	1.124	1.15	1.072	0.762	0.462	0.642	1.814	0.696	1.332	0.546	0.709	2.687
Q9H1U4	Multiple epidermal growth factor-like domains protein 9 OS=Homo sapiens OX=9606 GN=MEGF9 PE=2 SV=3	MEGF9	1.185	1	1.232	1.313	1.133	1.292	0.972	1.017	1.006	1.273	1.101	1.195	1.287	1.222	1.18	1.063	1.282	1.191	1.353	1.158	1.31	1.127	1.03	1.221	1.163	1.016	1.264	1.015	1.194	1.095
P07711	Cathepsin L1 OS=Homo sapiens OX=9606 GN=CTSL PE=1 SV=2	CTSL	1.315	1.185	1.337	1.048	1.053	1.23	0.936	1.657	1.275	1.127	0.79	1.163	1.02	0.828	1.249	1.108	1.43	1.101	1.33	1.378	1.421	1.178	1.033	1.378	1.534	0.95	0.678	1.225	1.149	1.005
P17301	Integrin alpha-2 OS=Homo sapiens OX=9606 GN=ITGA2 PE=1 SV=1	ITGA2	0.969	1.026	0.542	0.914	0.646	1.04	0.59	0.838	0.642	0.92	0.997	0.787	0.928	0.871	1.079	1.333	0.967	0.821	0.88	1.135	1.038	0.833	0.944	1.284	0.958	1.125	1.047	1.014	1.072	1.022
P03952	Plasma kallikrein OS=Homo sapiens OX=9606 GN=KLKB1 PE=1 SV=1	KLKB1	1.106	1.293	1.33	1.207	1.061	1.258	1.286	1.057	1.04	0.788	1.138	0.961	0.926	0.779	1.134	1.006	0.868	0.924	0.772	1.009	0.877	0.986	0.797	0.971	0.682	0.858	0.881	0.818	0.969	0.8
Q9NPH3	Interleukin-1 receptor accessory protein OS=Homo sapiens OX=9606 GN=IL1RAP PE=1 SV=2	IL1RAP	1.028	1	1.394	1.116	1.101	0.977	1.293	1.035	0.767	1.057	1.078	0.935	0.892	1.073	0.89	0.811	0.793	0.743	0.963	1.07	0.897	0.868	0.918	1.082	0.989	0.907	0.9	0.954	0.942	1.003
O95502	Neuronal pentraxin receptor OS=Homo sapiens OX=9606 GN=NPTXR PE=3 SV=2	NPTXR	0.848	0.944	0.611	0.684	0.687	0.712	0.671	0.743	0.587	0.762	0.752	0.707	1.171	1.064	1.18	1.417	1.097	0.936	1.009	1.086	0.887	0.921	1.055	1.813	1.379	1.021	1.169	1.046	1.116	1.034
Q8IUK5	Plexin domain-containing protein 1 OS=Homo sapiens OX=9606 GN=PLXDC1 PE=1 SV=2	PLXDC1	1.291	1.182	1.267	1.372	1.011	1.396	1.182	1.171	1.09	NA	NA	NA	NA	NA	NA	NA	NA	NA	1.377	1.397	1.141	1.248	1.227	1.305	NA	NA	NA	NA	NA	NA
P08575	Receptor-type tyrosine-protein phosphatase C OS=Homo sapiens OX=9606 GN=PTPRC PE=1 SV=3	PTPRC	1.095	1.155	0.961	1.114	0.95	1.177	1.005	1.111	0.887	1.101	1.114	1.009	1.303	1.058	1.236	1.255	1.347	1.108	1.158	1.109	1.082	1.002	1.031	1.257	1.353	1.238	1.113	1.174	1.153	1.192
P26038	Moesin OS=Homo sapiens OX=9606 GN=MSN PE=1 SV=3	MSN	0.94	0.88	0.87	0.931	0.8	0.953	0.913	0.915	1.268	0.98	0.871	0.898	0.892	1.989	0.959	0.909	1.207	0.839	1.088	0.909	1.143	0.786	1.105	1.133	0.954	0.934	1.056	0.972	1.033	0.948
Q04721	Neurogenic locus notch homolog protein 2 OS=Homo sapiens OX=9606 GN=NOTCH2 PE=1 SV=3	NOTCH2	0.904	0.855	0.788	0.894	0.93	0.937	0.822	0.99	0.694	0.961	0.967	0.807	1.034	1.007	0.983	1.046	1.044	0.933	1.012	0.998	0.848	0.878	0.899	0.859	1.1	1.055	1.027	0.959	1.009	1.149
P01344	Insulin-like growth factor II OS=Homo sapiens OX=9606 GN=IGF2 PE=1 SV=1	IGF2	1.226	1.081	1.328	1.11	1.182	0.979	1.215	0.981	0.781	1.126	1.081	1.21	0.922	1.047	0.965	0.94	0.878	1.063	1.216	1.033	0.973	1.068	1.157	0.975	0.975	0.859	0.943	0.936	0.966	0.831
P01042	Kininogen-1 OS=Homo sapiens OX=9606 GN=KNG1 PE=1 SV=2	KNG1	1.017	1.102	1.12	0.99	0.992	1.075	1.018	1.128	0.945	0.98	0.93	1.007	0.991	0.967	1.022	1.02	1.041	0.964	1.025	1.06	0.932	0.992	0.933	1.154	1.076	1.001	0.961	0.852	1.061	0.922
P29622	Kallistatin OS=Homo sapiens OX=9606 GN=SERPINA4 PE=1 SV=3	SERPINA4	0.949	1.016	1.103	1.045	1.06	0.988	1.064	0.983	0.866	0.97	0.944	1.128	1.021	1.009	1.041	1.031	1.063	1.032	1.021	0.836	0.877	0.946	0.956	1.211	1.19	1.184	1.002	1.009	1.199	0.994
P78417	Glutathione S-transferase omega-1 OS=Homo sapiens OX=9606 GN=GSTO1 PE=1 SV=2	GSTO1	0.972	0.918	1.028	1.345	0.746	0.936	0.881	1.023	1.383	1.178	0.897	1.497	1.111	1.443	1.142	1.062	1.408	1.327	0.933	0.842	1.129	0.719	0.72	0.974	1.688	0.981	0.976	1.009	1.167	0.927
P25787	Proteasome subunit alpha type-2 OS=Homo sapiens OX=9606 GN=PSMA2 PE=1 SV=2	PSMA2	0.724	0.697	0.965	1.202	0.802	0.696	0.86	0.879	0.991	1.141	1.202	1.504	1.064	1.377	1.327	1.186	1.377	1.12	0.676	0.854	1.134	0.817	0.618	0.928	0.929	0.745	0.881	0.921	0.992	0.993
Q92954	Proteoglycan 4 OS=Homo sapiens OX=9606 GN=PRG4 PE=1 SV=3	PRG4	0.87	1.169	0.983	1.465	0.814	1.091	1.178	0.84	0.776	0.959	0.936	0.726	0.876	0.766	0.888	0.753	0.807	1.076	0.925	0.929	1.137	0.904	0.92	0.852	0.82	0.931	0.972	0.958	0.941	1.011
Q86UD1	Out at first protein homolog OS=Homo sapiens OX=9606 GN=OAF PE=2 SV=1	OAF	0.886	0.95	0.974	1.134	1.098	0.98	1.138	1.333	1.351	1.165	0.855	0.93	0.962	0.87	0.803	1.144	0.959	1.146	0.95	1.037	1.011	1.072	1.05	0.962	0.92	1.146	1.103	1.084	1.094	0.963
Q6GTS8	N-fatty-acyl-amino acid synthase/hydrolase PM20D1 OS=Homo sapiens OX=9606 GN=PM20D1 PE=2 SV=3	PM20D1	1.097	1.131	3.532	2.045	2.609	1.347	2.827	0.607	0.901	NA	NA	NA	NA	NA	NA	NA	NA	NA	0.964	1.092	0.734	0.787	0.795	0.816	NA	NA	NA	NA	NA	NA
Q99650	Oncostatin-M-specific receptor subunit beta OS=Homo sapiens OX=9606 GN=OSMR PE=1 SV=1	OSMR	1.229	0.989	1.208	0.87	1.043	1.038	2.099	1.243	1.038	NA	NA	NA	NA	NA	NA	NA	NA	NA	1.22	1.106	1.209	1.052	1.383	1.184	NA	NA	NA	NA	NA	NA
P05451	Lithostathine-1-alpha OS=Homo sapiens OX=9606 GN=REG1A PE=1 SV=3	REG1A	1.122	1.336	1.195	1.33	1.207	1.171	0.994	0.846	1.012	0.854	1.57	0.922	0.624	0.861	0.731	0.743	0.883	0.8	1.018	0.814	0.952	0.716	0.918	0.964	1.126	1.02	0.996	0.867	0.882	0.807
Q9BXR6	Complement factor H-related protein 5 OS=Homo sapiens OX=9606 GN=CFHR5 PE=1 SV=1	CFHR5	1.152	0.746	1.156	0.983	1.124	0.84	1.005	0.999	1.061	1.377	1.015	1.111	0.985	1.447	0.824	0.729	0.9	1.409	0.928	0.95	1.118	0.817	0.886	0.789	0.745	0.863	0.942	0.912	0.973	0.847
A0A075B6I0	Immunoglobulin lambda variable 8-61 OS=Homo sapiens OX=9606 GN=IGLV8-61 PE=3 SV=7	IGLV8-61	0.561	0.427	1.685	0.631	1.215	0.552	2.112	1.462	0.857	NA	NA	NA	NA	NA	NA	NA	NA	NA	0.757	0.331	1.642	0.268	0.818	0.498	NA	NA	NA	NA	NA	NA
P18428	Lipopolysaccharide-binding protein OS=Homo sapiens OX=9606 GN=LBP PE=1 SV=3	LBP	0.873	0.874	1.059	1.406	0.995	1.02	1.039	1.415	2.095	1.02	1.152	0.809	1.047	0.898	1.093	1.163	1.332	1.163	0.828	0.554	1.874	0.586	0.774	0.861	0.746	0.941	0.904	1.231	1.176	0.943
P80108	Phosphatidylinositol-glycan-specific phospholipase D OS=Homo sapiens OX=9606 GN=GPLD1 PE=1 SV=3	GPLD1	0.948	1.342	1.467	0.889	1.066	1.2	0.942	0.874	0.798	0.929	0.978	1.07	0.648	0.819	1.25	1.188	0.846	0.926	0.92	1.155	0.595	0.846	0.952	1.135	0.814	1.023	1.019	0.941	1.032	0.881
P22304	Iduronate 2-sulfatase OS=Homo sapiens OX=9606 GN=IDS PE=1 SV=1	IDS	1.219	0.962	1.187	1.266	0.96	1.138	0.969	0.975	1.078	0.903	0.989	0.92	0.988	0.956	0.955	0.933	1.03	0.871	1.123	1.035	1.238	1.226	1.12	1.088	1.143	1.112	0.944	1.031	1.002	1.071
P16112	Aggrecan core protein OS=Homo sapiens OX=9606 GN=ACAN PE=1 SV=3	ACAN	1.006	0.922	0.664	0.737	0.482	0.839	0.462	0.972	0.697	1.054	1.114	0.946	1.128	1.038	1.088	1.143	0.932	0.941	1.242	1.312	1.116	1.063	1.136	1.208	1.242	1.094	1.165	1.141	1.088	1.197
P30086	Phosphatidylethanolamine-binding protein 1 OS=Homo sapiens OX=9606 GN=PEBP1 PE=1 SV=3	PEBP1	0.947	0.864	1.021	1.072	0.849	0.772	1.066	0.873	0.959	NA	NA	NA	NA	NA	NA	NA	NA	NA	1.037	0.83	1.164	0.875	0.875	1.004	NA	NA	NA	NA	NA	NA
Q9UM47	Neurogenic locus notch homolog protein 3 OS=Homo sapiens OX=9606 GN=NOTCH3 PE=1 SV=2	NOTCH3	1.028	1.183	0.832	0.838	0.921	1.16	0.863	0.791	0.703	0.938	0.828	0.757	0.849	0.82	1.117	1.06	0.969	0.828	1.071	1.111	1.028	0.88	1.088	1.051	1.128	1.031	0.984	0.927	0.95	0.939
Q15063	Periostin OS=Homo sapiens OX=9606 GN=POSTN PE=1 SV=2	POSTN	0.825	0.735	0.759	0.945	0.556	0.704	0.747	1.097	0.926	0.855	0.813	0.86	1.361	0.76	1.182	1.364	0.971	0.842	1.342	1.091	0.917	0.985	1.368	0.892	1.043	1.525	1.287	1.414	1.195	1.055
O00187	Mannan-binding lectin serine protease 2 OS=Homo sapiens OX=9606 GN=MASP2 PE=1 SV=4	MASP2	0.989	0.878	0.93	1.019	1.091	0.985	1.041	1.067	1.267	0.813	1.272	0.951	0.905	0.88	0.758	0.811	0.821	0.807	1.07	1.073	1.037	1.075	1.012	0.992	1.01	1.068	1.003	0.936	1.079	0.893
O43157	Plexin-B1 OS=Homo sapiens OX=9606 GN=PLXNB1 PE=1 SV=3	PLXNB1	1.305	1.089	1.306	1.176	1.212	1.114	1.352	1.219	0.817	0.988	1.028	0.973	1.193	0.996	1.229	1.137	1.08	0.984	1.267	1.241	1.127	1.074	1.089	1.183	1.356	1.203	1.331	1.172	1.17	1.018
P02689	Myelin P2 protein OS=Homo sapiens OX=9606 GN=PMP2 PE=1 SV=3	PMP2	1.379	1.053	1.037	1.513	1.095	1.151	1.159	1.107	1.186	NA	NA	NA	NA	NA	NA	NA	NA	NA	0.858	0.824	1.052	0.796	0.867	0.925	NA	NA	NA	NA	NA	NA
O14498	Immunoglobulin superfamily containing leucine-rich repeat protein OS=Homo sapiens OX=9606 GN=ISLR PE=2 SV=1	ISLR	0.871	1.079	0.96	0.811	0.759	0.96	0.873	0.913	0.797	NA	NA	NA	NA	NA	NA	NA	NA	NA	1.022	1.116	0.878	0.801	0.983	1.254	NA	NA	NA	NA	NA	NA
Q13449	Limbic system-associated membrane protein OS=Homo sapiens OX=9606 GN=LSAMP PE=1 SV=2	LSAMP	1.251	1.02	0.904	0.947	1.016	1.01	1.06	0.971	0.766	1.439	0.906	0.87	1.206	0.956	1.057	1.131	1.139	0.936	1.329	1.159	0.957	1.04	1.138	1.436	1.142	1.097	1.066	1.091	1.031	1.011
P27930	Interleukin-1 receptor type 2 OS=Homo sapiens OX=9606 GN=IL1R2 PE=1 SV=1	IL1R2	2.162	0.987	1.305	0.993	1.168	0.833	1.242	0.892	0.774	1.45	0.677	0.963	1.069	0.921	0.958	0.817	0.907	0.962	1.013	1.393	0.96	1.116	1.102	1.387	1.11	0.969	1.162	0.869	1.29	0.94
P24043	Laminin subunit alpha-2 OS=Homo sapiens OX=9606 GN=LAMA2 PE=1 SV=4	LAMA2	1.381	1.157	0.96	1.259	1.144	1.133	0.927	0.995	0.91	1.186	0.802	1.061	1.183	1.025	1.093	1.024	1.153	1.025	1.381	1.175	1.076	1.258	1.282	1.29	1.038	1.138	1.232	1.308	1.277	1.057
P11215	Integrin alpha-M OS=Homo sapiens OX=9606 GN=ITGAM PE=1 SV=2	ITGAM	1.224	1.019	1.121	1.03	0.927	1.108	1.058	0.872	1.029	1.104	0.812	0.873	1.143	1.21	0.996	0.926	1.12	1.123	1.171	1.26	1.089	1.195	1.212	1.327	0.976	1.088	1.08	1.211	1.21	1.113
Q9UEW3	Macrophage receptor MARCO OS=Homo sapiens OX=9606 GN=MARCO PE=1 SV=1	MARCO	0.887	0.957	0.87	1.066	0.936	1.023	0.891	0.824	0.769	1.038	1.198	0.967	1.031	0.972	1.022	0.873	1.262	1.113	0.888	0.915	0.852	0.841	0.922	0.949	1.004	1.023	0.95	1.017	1.047	1.004
P08709	Coagulation factor VII OS=Homo sapiens OX=9606 GN=F7 PE=1 SV=1	F7	1.03	1.24	1.029	1.077	0.958	1.108	1.375	0.837	0.821	0.882	1.02	0.879	1.001	0.842	1.118	0.977	0.82	0.939	1.087	1.068	0.845	0.878	1.057	1.008	0.946	0.974	0.95	0.829	0.927	0.932
P11226	Mannose-binding protein C OS=Homo sapiens OX=9606 GN=MBL2 PE=1 SV=2	MBL2	1.457	1.043	0.842	0.938	1.703	1.064	0.628	1.073	1.33	0.875	1.026	1.509	0.497	0.72	0.476	0.737	0.472	0.431	1.351	1.779	0.949	1.215	1.273	1.707	0.972	0.836	0.497	1.204	1.143	1.075
P13645	Keratin, type I cytoskeletal 10 OS=Homo sapiens OX=9606 GN=KRT10 PE=1 SV=6	KRT10	1.088	0.788	0.786	1.152	0.882	0.884	1.141	0.921	0.585	0.782	1.118	1.403	0.845	1.097	0.59	1.033	0.781	0.823	1.516	1.027	1.336	0.609	0.589	0.666	1.245	0.698	0.966	0.614	0.737	3.175
A0A075B6K4	Immunoglobulin lambda variable 3-10 OS=Homo sapiens OX=9606 GN=IGLV3-10 PE=3 SV=2	IGLV3-10	0.722	1.29	1.423	0.69	1.161	1.148	0.893	1.249	0.833	0.681	1.069	0.808	0.684	0.742	1.619	0.964	1.006	1.064	0.805	1.317	1.458	1.042	0.881	0.704	0.627	0.808	0.778	1.204	0.672	0.992
O95274	Ly6/PLAUR domain-containing protein 3 OS=Homo sapiens OX=9606 GN=LYPD3 PE=1 SV=2	LYPD3	1.177	1.279	1.264	1.038	1.197	1.095	1.142	1.146	0.768	0.834	1.04	1.266	1.115	0.76	1.601	0.813	0.746	0.98	1.111	1.024	0.859	0.924	1.166	1.323	0.989	0.819	0.844	0.877	0.958	0.869
P40925	Malate dehydrogenase, cytoplasmic OS=Homo sapiens OX=9606 GN=MDH1 PE=1 SV=4	MDH1	0.954	0.871	0.871	1.324	1.116	0.81	0.975	0.872	0.993	0.997	1.002	1.16	0.805	1.123	1.005	1.001	1.139	1.099	0.901	0.951	1.411	0.921	0.963	0.909	0.816	0.947	0.953	0.823	0.932	0.857
Q9Y5Y7	Lymphatic vessel endothelial hyaluronic acid receptor 1 OS=Homo sapiens OX=9606 GN=LYVE1 PE=1 SV=2	LYVE1	1.182	1.269	1.012	1.182	1.179	1.171	1.144	1.185	0.806	0.818	0.843	0.85	0.96	0.766	1.024	0.847	0.783	1.265	1.229	1.139	1.161	1.061	1.232	1.364	1.239	0.898	1.06	1.079	1.14	0.818
P03971	Muellerian-inhibiting factor OS=Homo sapiens OX=9606 GN=AMH PE=1 SV=3	AMH	0.879	1.044	0.8	1.201	0.897	1.121	0.845	1.1	0.923	1.174	1.078	0.799	1.32	1.137	1.336	1.474	0.928	1.26	1.087	1.138	0.935	1.005	1.061	0.883	1.216	1.157	0.871	1.481	1.451	1.124
P51884	Lumican OS=Homo sapiens OX=9606 GN=LUM PE=1 SV=2	LUM	1.195	1.432	0.927	0.909	0.888	1.253	0.827	0.95	0.789	0.965	0.857	0.983	0.976	0.863	1.167	0.978	0.968	0.978	1.189	0.981	1.13	0.758	1.247	1.342	1.203	1.013	0.932	1.067	0.956	0.992
P01742	Immunoglobulin heavy variable 1-69 OS=Homo sapiens OX=9606 GN=IGHV1-69 PE=1 SV=2	IGHV1-69	0.871	1.028	1.13	0.703	1.207	1.134	0.787	0.938	0.798	NA	NA	NA	NA	NA	NA	NA	NA	NA	0.911	1.133	1.245	1.012	1.014	0.976	NA	NA	NA	NA	NA	NA
P01780	Immunoglobulin heavy variable 3-7 OS=Homo sapiens OX=9606 GN=IGHV3-7 PE=1 SV=2	IGHV3-7	0.848	0.955	1.033	0.792	1.16	0.956	1.352	1.23	0.671	0.898	0.868	0.632	0.62	0.934	1.163	0.774	0.774	0.934	0.948	1.225	1.278	0.936	1.009	0.794	0.727	0.59	0.738	1.706	0.964	1.025
A0A0B4J1V0	Immunoglobulin heavy variable 3-15 OS=Homo sapiens OX=9606 GN=IGHV3-15 PE=3 SV=1	IGHV3-15	1.023	1.045	0.778	0.61	1.015	0.944	1.134	1.436	0.774	0.882	0.76	0.774	0.807	0.846	1.604	0.897	1.205	0.937	1.022	1.585	1.685	1.355	1.334	1.441	0.775	0.915	0.937	1.461	0.576	0.965
P02042	Hemoglobin subunit delta OS=Homo sapiens OX=9606 GN=HBD PE=1 SV=2	HBD	0.675	0.731	0.904	1.38	0.891	0.845	0.616	0.756	0.885	0.944	3.363	1.846	0.86	0.983	0.879	0.773	1.795	0.977	0.444	0.455	1.419	0.648	0.458	0.626	0.814	0.753	0.713	0.751	0.939	0.707
P0DP03	Immunoglobulin heavy variable 3-30-5 OS=Homo sapiens OX=9606 GN=IGHV3-30-5 PE=3 SV=1	IGHV3-30-5	0.741	0.955	0.986	0.763	1.044	0.857	1.388	1.077	0.661	0.906	1.059	0.909	0.51	1.058	0.919	0.746	0.98	0.946	0.866	1.22	1.221	1	0.985	0.93	0.666	0.639	0.822	1.244	0.556	1.282
P02538	Keratin, type II cytoskeletal 6A OS=Homo sapiens OX=9606 GN=KRT6A PE=1 SV=3	KRT6A	1.891	1.236	1.171	1.166	1.079	1.226	0.908	1.194	0.799	NA	NA	NA	NA	NA	NA	NA	NA	NA	1.633	3.156	0.949	1.193	0.751	1.08	NA	NA	NA	NA	NA	NA
P69905	Hemoglobin subunit alpha OS=Homo sapiens OX=9606 GN=HBA1 PE=1 SV=2	HBA1	0.525	0.588	0.766	1.331	0.743	0.727	0.452	0.515	0.683	0.429	7.177	2.953	1.146	0.853	0.836	0.677	2.803	1.244	0.16	0.192	1.592	0.45	0.247	0.438	0.164	0.261	0.277	0.253	0.54	0.427
Q8TDY8	Immunoglobulin superfamily DCC subclass member 4 OS=Homo sapiens OX=9606 GN=IGDCC4 PE=1 SV=1	IGDCC4	1.124	0.895	0.955	1.081	1.186	0.931	0.85	1.031	0.687	1.345	1.194	1.275	1.239	1.499	1.234	1.534	1.675	1.519	1.323	1.19	1.022	1.119	1.178	1.199	1.549	1.468	1.438	1.471	1.35	1.189
P61626	Lysozyme C OS=Homo sapiens OX=9606 GN=LYZ PE=1 SV=1	LYZ	0.941	0.789	1.061	0.575	1.073	0.727	0.956	1.038	0.876	0.878	0.983	1.115	0.659	0.919	0.991	0.742	1.224	0.861	1.166	0.828	0.871	0.72	1.17	0.757	1.07	1.01	0.838	1.049	0.884	0.817
P24592	Insulin-like growth factor-binding protein 6 OS=Homo sapiens OX=9606 GN=IGFBP6 PE=1 SV=1	IGFBP6	1.035	0.955	1.29	0.584	1.065	0.748	1.249	0.693	0.751	1.175	0.86	1.172	0.981	0.939	0.971	0.947	0.888	1.165	1.084	0.934	1.046	0.807	1.028	1.056	1.137	0.847	0.943	0.915	0.975	0.738
A0A0B4J1X8	Immunoglobulin heavy variable 3-43 OS=Homo sapiens OX=9606 GN=IGHV3-43 PE=3 SV=1	IGHV3-43	0.968	0.92	1.01	0.923	1.001	1.105	1.154	1.181	1.005	0.966	1.168	0.926	1.063	0.917	2.032	0.96	0.94	0.979	0.895	1.074	1.137	1.051	1.11	1.081	1.025	0.902	1.045	1.297	1.11	0.984
A0A0B4J1U7	Immunoglobulin heavy variable 6-1 OS=Homo sapiens OX=9606 GN=IGHV6-1 PE=3 SV=1	IGHV6-1	0.676	0.865	1.465	0.948	0.965	0.841	1.289	1.309	0.572	NA	NA	NA	NA	NA	NA	NA	NA	NA	1.092	0.778	1.839	0.752	1.111	1.011	NA	NA	NA	NA	NA	NA
Q9Y6R7	IgGFc-binding protein OS=Homo sapiens OX=9606 GN=FCGBP PE=1 SV=3	FCGBP	1.157	1.016	1.126	0.94	1.258	0.858	1.039	0.941	0.689	1.009	1.033	1.161	0.932	0.916	1.12	0.892	1.05	1.045	1.181	0.987	1.061	1.218	1.212	1.13	0.885	0.795	0.765	0.941	0.831	0.81
O94769	Extracellular matrix protein 2 OS=Homo sapiens OX=9606 GN=ECM2 PE=2 SV=1	ECM2	1.362	1.475	1.167	1.189	1.191	1.489	1.349	1.365	1.099	NA	NA	NA	NA	NA	NA	NA	NA	NA	1.253	1.202	1.559	1.171	1.203	1.205	NA	NA	NA	NA	NA	NA
Q01469	Fatty acid-binding protein 5 OS=Homo sapiens OX=9606 GN=FABP5 PE=1 SV=3	FABP5	1.264	0.991	1.14	1.1	0.924	0.796	1.08	0.955	1.248	1.044	0.726	0.98	0.857	1.185	0.857	0.908	1.173	0.805	1.195	1.248	1.421	0.924	1.054	1.033	0.817	0.817	1.017	1.035	0.842	0.696
Q9NY97	N-acetyllactosaminide beta-1,3-N-acetylglucosaminyltransferase 2 OS=Homo sapiens OX=9606 GN=B3GNT2 PE=1 SV=2	B3GNT2	0.997	1.052	1.03	0.966	0.983	1.018	0.928	1.006	0.896	0.914	0.937	0.832	1.056	0.909	0.929	0.94	1.066	0.9	1.038	1.004	0.985	0.923	1.069	1.142	1.045	1.026	1.004	1.015	0.956	0.926
Q9UBX1	Cathepsin F OS=Homo sapiens OX=9606 GN=CTSF PE=1 SV=1	CTSF	0.852	1.277	0.872	0.879	0.859	0.922	1.139	0.813	0.71	0.904	1.029	0.842	0.855	0.995	0.779	0.875	1.023	1.015	0.907	0.965	0.835	0.914	1.013	1.09	0.713	0.767	0.993	0.883	1.021	0.865
Q8IUL8	Cartilage intermediate layer protein 2 OS=Homo sapiens OX=9606 GN=CILP2 PE=2 SV=2	CILP2	1.149	1.026	0.817	0.901	0.876	0.944	0.732	0.879	0.721	0.913	0.76	0.957	0.996	0.904	1.148	0.984	0.992	0.967	1.063	1.18	1.209	0.848	1.036	1.303	1.186	1.094	0.739	1.061	0.973	1.048
Q9H4A9	Dipeptidase 2 OS=Homo sapiens OX=9606 GN=DPEP2 PE=1 SV=3	DPEP2	0.965	0.919	1.017	0.871	1.023	0.884	0.633	1.246	0.87	1.151	1.095	0.929	1.197	0.965	0.798	1.032	1.341	1.132	1.17	0.968	0.978	0.937	1.085	1.253	1.447	0.998	1.233	1.248	1.168	1.138
Q06033	Inter-alpha-trypsin inhibitor heavy chain H3 OS=Homo sapiens OX=9606 GN=ITIH3 PE=1 SV=2	ITIH3	1.131	0.723	0.858	0.611	0.834	0.885	1.097	1.374	1.051	0.954	1.089	0.634	0.839	0.915	0.846	0.993	0.783	0.761	1.24	1.247	0.887	1.402	1.187	0.979	1.047	1.013	1.119	1.101	1.102	1.024
P24593	Insulin-like growth factor-binding protein 5 OS=Homo sapiens OX=9606 GN=IGFBP5 PE=1 SV=1	IGFBP5	1.134	1.176	1.255	1.138	1.259	1.097	1.196	0.793	0.583	1.121	0.918	2.374	0.704	0.883	0.997	0.811	0.704	1.16	1.068	0.991	0.923	0.914	1.027	0.89	0.776	0.711	0.875	0.857	0.893	0.982
P00918	Carbonic anhydrase 2 OS=Homo sapiens OX=9606 GN=CA2 PE=1 SV=2	CA2	0.991	0.808	1.776	1.611	1.089	0.926	1.257	0.877	0.803	0.82	1.331	1.94	0.814	1.27	0.924	0.958	1.7	1.382	0.62	0.469	2.12	0.879	0.62	0.724	0.441	0.515	0.455	0.477	0.71	0.499
P06681	Complement C2 OS=Homo sapiens OX=9606 GN=C2 PE=1 SV=2	C2	1.015	1.056	1.023	1.033	1.061	1.02	1.045	1.122	1.247	0.986	1.083	0.816	0.968	0.997	0.982	0.981	1.042	0.868	1.058	0.825	0.956	0.935	1.059	1.158	1.052	0.763	0.968	0.736	0.955	0.817
P01857	Immunoglobulin heavy constant gamma 1 OS=Homo sapiens OX=9606 GN=IGHG1 PE=1 SV=1	IGHG1	1.224	0.952	1.227	0.794	1.366	0.932	0.952	1.188	0.842	1.144	0.855	1.106	0.677	1.287	0.948	0.66	0.723	1.478	1.016	1.02	1.404	1.056	1.154	0.652	0.738	0.743	0.709	1.386	0.636	1.161
Q14624	Inter-alpha-trypsin inhibitor heavy chain H4 OS=Homo sapiens OX=9606 GN=ITIH4 PE=1 SV=4	ITIH4	1.069	1.031	0.928	1.008	0.991	1.047	1.012	1.109	0.979	0.992	0.936	0.917	1.02	0.949	0.93	0.834	1.023	1.017	1.129	1.06	1.033	1.092	1.121	1.043	0.991	1.017	1.153	1.097	1.043	1.105
P40197	Platelet glycoprotein V OS=Homo sapiens OX=9606 GN=GP5 PE=1 SV=1	GP5	0.623	0.465	0.518	0.438	0.522	0.467	0.543	0.638	0.779	1.001	0.537	0.522	0.435	0.828	0.487	0.438	0.639	0.38	2.05	1.165	1.1	1.356	1.839	1.409	1.517	1.605	1.761	2.082	1.637	1.594
P23142	Fibulin-1 OS=Homo sapiens OX=9606 GN=FBLN1 PE=1 SV=4	FBLN1	1.012	1.334	1	0.651	0.793	0.972	1.198	0.963	0.863	1.055	0.873	1.04	1.42	1.069	1.793	1.552	1.197	0.986	0.806	1.1	0.757	0.826	0.809	0.93	1.054	0.751	0.87	0.76	0.792	0.605
Q9UNW1	Multiple inositol polyphosphate phosphatase 1 OS=Homo sapiens OX=9606 GN=MINPP1 PE=1 SV=1	MINPP1	1.151	1.004	1.043	1.1	1.015	1.142	0.926	1.122	0.915	1.045	0.936	1.053	0.969	0.988	1.097	0.991	0.882	0.908	1.063	1.104	1.034	0.971	1.026	1.175	1.072	1.086	1.073	1.191	1.031	0.999
A0A0A0MS15	Immunoglobulin heavy variable 3-49 OS=Homo sapiens OX=9606 GN=IGHV3-49 PE=3 SV=1	IGHV3-49	0.865	0.986	1.03	0.731	1.473	1.042	0.947	0.977	0.657	0.689	0.812	0.884	0.731	0.936	1.267	0.776	0.693	0.901	1	1.34	2.226	0.909	1.21	0.812	0.697	0.641	0.554	1.628	0.628	0.724
P35908	Keratin, type II cytoskeletal 2 epidermal OS=Homo sapiens OX=9606 GN=KRT2 PE=1 SV=2	KRT2	0.966	0.732	0.74	1.06	0.864	0.85	1.099	0.936	0.595	0.654	1.122	1.276	0.671	0.986	0.567	0.918	0.674	0.818	1.367	0.689	1.257	0.629	0.681	0.698	0.833	0.609	1.067	0.65	0.737	3.27
Q96S96	Phosphatidylethanolamine-binding protein 4 OS=Homo sapiens OX=9606 GN=PEBP4 PE=1 SV=3	PEBP4	1.119	0.821	1.478	0.984	0.9	0.829	0.915	0.968	0.633	NA	NA	NA	NA	NA	NA	NA	NA	NA	1.405	0.996	1.264	0.918	1.34	0.756	NA	NA	NA	NA	NA	NA
O95998	Interleukin-18-binding protein OS=Homo sapiens OX=9606 GN=IL18BP PE=1 SV=2	IL18BP	0.821	0.903	0.936	0.801	0.961	0.721	0.974	1.333	1.192	0.738	0.828	0.829	0.721	0.64	0.92	0.846	1.226	0.959	1.03	1.232	0.835	0.965	0.964	1.108	1.194	0.717	0.807	0.826	0.82	0.724
P01130	Low-density lipoprotein receptor OS=Homo sapiens OX=9606 GN=LDLR PE=1 SV=1	LDLR	1.032	1.188	0.966	1.086	0.961	1.066	1.106	0.734	0.599	NA	NA	NA	NA	NA	NA	NA	NA	NA	0.943	1.035	0.835	0.776	0.93	1.201	NA	NA	NA	NA	NA	NA
P11047	Laminin subunit gamma-1 OS=Homo sapiens OX=9606 GN=LAMC1 PE=1 SV=3	LAMC1	0.993	1.055	0.973	1.109	1.066	1.139	1.15	1.153	1.203	1.474	1.022	0.828	1.02	1.411	1.259	1.053	1.187	1.15	1.249	1.145	1.15	1.139	1.102	1.067	1.065	0.999	1.076	1.185	0.98	1.016
Q99972	Myocilin OS=Homo sapiens OX=9606 GN=MYOC PE=1 SV=2	MYOC	1.123	0.986	1.018	0.922	0.971	0.811	0.848	0.87	0.901	0.914	0.76	0.911	1.173	1.268	0.986	0.801	2.301	1.147	1.154	1.241	1.22	1.151	1.152	0.834	0.804	0.75	1.696	0.878	1.069	0.563
P01871	Immunoglobulin heavy constant mu OS=Homo sapiens OX=9606 GN=IGHM PE=1 SV=4	IGHM	1.038	0.736	1.561	0.981	1.308	0.689	1.317	1.552	0.525	0.892	0.949	1.04	0.499	0.819	0.917	0.528	0.537	0.737	1.399	1.387	1.492	1.569	1.653	0.883	0.683	0.591	0.696	2.17	0.652	1.479
P01714	Immunoglobulin lambda variable 3-19 OS=Homo sapiens OX=9606 GN=IGLV3-19 PE=1 SV=2	IGLV3-19	1.029	1.079	1.239	0.832	1.043	1.091	0.928	1.704	0.981	1.024	0.976	0.652	0.772	1.076	1.095	1.004	0.629	1.163	0.957	1.033	1.677	0.668	1.109	0.873	0.959	0.692	0.677	1.61	0.637	1.003
Q9H756	Leucine-rich repeat-containing protein 19 OS=Homo sapiens OX=9606 GN=LRRC19 PE=2 SV=1	LRRC19	0.793	0.593	1.945	1.198	2.704	0.66	2.206	0.927	0.56	NA	NA	NA	NA	NA	NA	NA	NA	NA	1.48	0.725	0.927	0.39	1.402	0.47	NA	NA	NA	NA	NA	NA
Q13508	Ecto-ADP-ribosyltransferase 3 OS=Homo sapiens OX=9606 GN=ART3 PE=1 SV=2	ART3	0.994	0.931	1.049	0.928	1.093	0.755	1.159	0.879	0.81	1.33	0.691	1.108	1.048	0.841	0.989	0.893	0.792	1.182	1.145	0.955	0.983	0.846	1.172	1.177	1.157	0.978	0.971	0.872	0.898	0.943
P05164	Myeloperoxidase OS=Homo sapiens OX=9606 GN=MPO PE=1 SV=1	MPO	0.955	0.72	0.827	0.961	1.016	0.834	0.872	1.024	0.885	0.756	0.783	0.886	0.684	0.74	0.716	0.687	0.864	0.597	1.363	1.103	1.315	1.215	1.269	1.179	2.071	1.248	2.216	2.28	1.924	1.54
Q9HCL0	Protocadherin-18 OS=Homo sapiens OX=9606 GN=PCDH18 PE=2 SV=3	PCDH18	0.955	1.132	0.93	0.913	0.73	0.969	0.789	0.999	0.729	0.968	0.785	0.908	1.045	0.851	1.249	1.382	1.177	1.01	0.85	1.203	1.043	0.884	0.991	1.014	0.974	1.07	1.04	1.026	1.062	0.925
Q96BZ4	Phospholipase D4 OS=Homo sapiens OX=9606 GN=PLD4 PE=2 SV=2	PLD4	0.917	1.104	0.942	0.686	0.848	0.941	0.839	0.826	0.775	1.035	0.772	1.073	0.988	0.849	1.301	1.146	1.466	1.004	0.839	1.055	0.81	0.852	0.813	1.541	1.462	0.936	1.281	1.058	0.994	0.73
P10451	Osteopontin OS=Homo sapiens OX=9606 GN=SPP1 PE=1 SV=1	SPP1	0.897	0.897	0.82	0.866	1.015	0.942	0.756	1.156	1.066	1.118	0.866	1.203	0.968	1.008	0.972	1.149	1.25	1.01	1.012	0.987	0.934	1.026	0.927	1.173	1.146	0.963	1.045	1.101	1.057	0.96
Q9UGM5	Fetuin-B OS=Homo sapiens OX=9606 GN=FETUB PE=1 SV=2	FETUB	1.029	0.857	0.901	0.962	0.793	0.877	0.889	1.104	0.851	1.199	1.051	1.291	0.945	1.255	1.054	0.807	0.907	1.101	1.022	1.367	0.918	1.045	0.966	0.834	0.911	0.612	1.131	0.896	1.145	1.017
P0DOY2	Immunoglobulin lambda constant 2 OS=Homo sapiens OX=9606 GN=IGLC2 PE=1 SV=1	IGLC2	1.091	0.857	1.606	0.792	1.627	0.899	1.282	1.349	0.788	0.848	0.953	0.988	0.615	0.801	0.972	0.639	0.666	1.178	1.082	1.125	1.425	1.074	1.302	0.767	0.739	0.691	0.704	1.317	0.599	1.114
P02776	Platelet factor 4 OS=Homo sapiens OX=9606 GN=PF4 PE=1 SV=2	PF4	0.705	0.367	0.448	0.28	0.74	0.411	1.035	1.005	0.613	1.688	0.885	0.626	0.611	1.543	0.668	0.659	0.552	0.416	1.741	1.928	0.609	1.05	1.83	1.474	1.346	1.36	1.258	1.593	0.978	2.208
Q13232	Nucleoside diphosphate kinase 3 OS=Homo sapiens OX=9606 GN=NME3 PE=1 SV=2	NME3	0.958	0.916	0.863	0.922	0.929	0.895	1.018	0.848	0.695	1.887	0.884	1.127	0.765	1.043	0.999	0.997	0.936	0.877	1.488	1.027	0.907	0.825	0.972	1.048	1.509	1.12	1.121	0.974	1.034	1.312
Q9GZP0	Platelet-derived growth factor D OS=Homo sapiens OX=9606 GN=PDGFD PE=1 SV=1	PDGFD	0.732	0.753	0.657	0.676	1.052	0.669	0.996	0.882	1.497	NA	NA	NA	NA	NA	NA	NA	NA	NA	1.61	1.38	1.213	0.975	1.355	1.34	NA	NA	NA	NA	NA	NA
P22061	Protein-L-isoaspartate(D-aspartate) O-methyltransferase OS=Homo sapiens OX=9606 GN=PCMT1 PE=1 SV=4	PCMT1	0.834	0.754	1.191	1.219	0.803	0.864	0.927	0.678	1.034	NA	NA	NA	NA	NA	NA	NA	NA	NA	0.68	0.504	1.862	0.749	0.636	0.627	NA	NA	NA	NA	NA	NA
P13667	Protein disulfide-isomerase A4 OS=Homo sapiens OX=9606 GN=PDIA4 PE=1 SV=2	PDIA4	1.114	1.153	1.079	0.883	1.063	1.044	1.28	1.213	1.505	NA	NA	NA	NA	NA	NA	NA	NA	NA	1.132	1.234	1.248	1.148	1.392	1.052	NA	NA	NA	NA	NA	NA
P07225	Vitamin K-dependent protein S OS=Homo sapiens OX=9606 GN=PROS1 PE=1 SV=1	PROS1	0.928	1.038	0.984	1.112	0.917	0.976	0.975	0.897	0.826	1.033	0.907	0.864	1.009	0.989	1.111	0.996	0.977	0.992	1.028	1.02	0.989	1.013	1.041	1.017	0.761	0.996	0.859	0.934	1.099	1.091
P42785	Lysosomal Pro-X carboxypeptidase OS=Homo sapiens OX=9606 GN=PRCP PE=1 SV=1	PRCP	1.077	1.039	1.185	1.256	1.085	1.134	0.958	1.025	0.819	0.884	1.093	1.031	1.11	0.839	1.216	0.997	0.839	0.991	1.038	0.939	1.078	0.979	1.074	1.137	0.943	1.009	0.961	1.116	0.874	1.105
P13598	Intercellular adhesion molecule 2 OS=Homo sapiens OX=9606 GN=ICAM2 PE=1 SV=2	ICAM2	0.798	0.883	0.913	0.78	1.082	0.867	1.048	1.211	0.744	1.073	1.197	0.857	0.839	0.91	0.982	0.828	0.928	0.857	1.053	1.201	0.954	1.046	1.114	1.232	0.951	1.093	1.034	0.904	0.919	1.02
P45877	Peptidyl-prolyl cis-trans isomerase C OS=Homo sapiens OX=9606 GN=PPIC PE=1 SV=1	PPIC	0.969	0.939	0.985	1.006	0.953	0.92	0.94	0.968	1.293	1.147	0.818	1.341	1.517	1.236	1.141	1.264	1.181	1.334	1.08	0.904	1.299	0.808	1.095	1.158	1.011	1.161	1.188	1.173	1.324	1.301
Q8WZA1	Protein O-linked-mannose beta-1,2-N-acetylglucosaminyltransferase 1 OS=Homo sapiens OX=9606 GN=POMGNT1 PE=1 SV=2	POMGNT1	0.964	1.133	0.935	0.973	0.966	0.944	0.814	0.941	0.84	NA	NA	NA	NA	NA	NA	NA	NA	NA	1.251	1.203	1.089	1.088	1.302	1.326	NA	NA	NA	NA	NA	NA
P01859	Immunoglobulin heavy constant gamma 2 OS=Homo sapiens OX=9606 GN=IGHG2 PE=1 SV=2	IGHG2	1.102	1.177	1.224	0.977	1.202	1.03	1.051	0.915	0.865	0.876	1.108	1.377	0.544	0.811	0.887	0.362	0.201	1.404	0.983	1.44	0.957	1.167	0.838	0.931	0.674	0.502	0.715	1.223	0.521	0.749
O00462	Beta-mannosidase OS=Homo sapiens OX=9606 GN=MANBA PE=1 SV=3	MANBA	0.923	1.164	1.018	1.063	0.85	1.066	1.17	1.121	0.812	0.971	0.93	0.97	1.035	0.941	1.031	1.05	1.132	0.985	0.862	0.995	0.963	0.895	0.943	1.263	1.216	1.09	1.073	1.045	1.131	0.998
Q13477	Mucosal addressin cell adhesion molecule 1 OS=Homo sapiens OX=9606 GN=MADCAM1 PE=1 SV=2	MADCAM1	1.046	1.072	0.869	0.983	1.012	1.076	0.935	0.898	0.851	1.103	1.181	0.91	1.237	1.053	1.328	1.4	1.639	1.161	0.872	0.953	0.871	0.881	0.898	1.072	1.173	0.996	1.268	1.117	1.24	1.221
P26572	Alpha-1,3-mannosyl-glycoprotein 2-beta-N-acetylglucosaminyltransferase OS=Homo sapiens OX=9606 GN=MGAT1 PE=1 SV=2	MGAT1	0.777	1.027	1.004	1.161	0.897	1.034	1.16	1.315	1.295	NA	NA	NA	NA	NA	NA	NA	NA	NA	1.321	1.141	1.352	1.209	1.243	0.959	NA	NA	NA	NA	NA	NA
P08833	Insulin-like growth factor-binding protein 1 OS=Homo sapiens OX=9606 GN=IGFBP1 PE=1 SV=1	IGFBP1	1.002	1.283	0.667	0.673	0.651	0.819	0.594	1.085	0.733	1.283	0.787	0.782	1.03	0.809	1.034	0.771	1.305	0.906	1.507	1.554	0.935	1.341	1.408	1.494	1.067	0.895	0.993	1.06	0.932	1.455
P08514	Integrin alpha-IIb OS=Homo sapiens OX=9606 GN=ITGA2B PE=1 SV=3	ITGA2B	0.836	0.7	0.56	0.798	0.748	0.761	0.721	0.915	0.935	0.79	0.737	0.664	0.624	4.157	0.519	0.647	1.262	0.507	1.112	0.926	1.058	1.011	1.198	1.112	1.871	1.74	1.135	1.287	1.566	1.177
Q12907	Vesicular integral-membrane protein VIP36 OS=Homo sapiens OX=9606 GN=LMAN2 PE=1 SV=1	LMAN2	1.022	0.858	0.894	0.826	1.059	0.905	0.901	0.858	0.857	0.942	1.039	0.937	0.938	0.873	1.074	0.986	0.931	0.837	1.133	1.057	0.926	0.899	1.073	0.984	1.162	1.141	0.928	1.121	1.072	0.993
P00738	Haptoglobin OS=Homo sapiens OX=9606 GN=HP PE=1 SV=1	HP	0.721	0.924	1.011	1.062	1.425	0.915	0.788	1.11	1.926	0.612	3.552	2.141	0.903	0.982	0.628	0.735	2.292	0.899	0.378	0.372	0.89	0.399	0.37	0.587	0.451	0.53	0.68	0.604	0.683	0.453
P10321	HLA class I histocompatibility antigen, C alpha chain OS=Homo sapiens OX=9606 GN=HLA-C PE=1 SV=3	HLA-C	0.961	1.278	0.943	1.18	0.944	1.242	0.888	1.042	1.022	NA	NA	NA	NA	NA	NA	NA	NA	NA	0.92	1.007	1.15	1.216	0.882	0.905	NA	NA	NA	NA	NA	NA
Q07507	Dermatopontin OS=Homo sapiens OX=9606 GN=DPT PE=1 SV=2	DPT	1.337	1.134	1.13	1.05	1.188	1.019	0.987	1.027	0.898	NA	NA	NA	NA	NA	NA	NA	NA	NA	1.207	1.234	1.367	0.968	1.09	1.179	NA	NA	NA	NA	NA	NA
P00742	Coagulation factor X OS=Homo sapiens OX=9606 GN=F10 PE=1 SV=2	F10	1.031	1.158	1.112	1.343	1.032	1.08	1.217	0.948	0.92	0.983	0.861	0.92	1.008	0.964	0.977	0.876	1.011	1.05	1.056	0.981	0.94	0.865	1.048	0.969	0.797	1.014	0.769	1.001	0.872	0.93
O75022	Leukocyte immunoglobulin-like receptor subfamily B member 3 OS=Homo sapiens OX=9606 GN=LILRB3 PE=1 SV=3	LILRB3	0.847	0.785	1.191	0.751	1.054	0.724	1.192	1.164	0.936	NA	NA	NA	NA	NA	NA	NA	NA	NA	0.91	0.785	0.922	0.637	0.847	0.988	NA	NA	NA	NA	NA	NA
Q13642	Four and a half LIM domains protein 1 OS=Homo sapiens OX=9606 GN=FHL1 PE=1 SV=4	FHL1	1.19	0.922	1.047	1.194	0.933	0.996	1.176	1.142	1.209	NA	NA	NA	NA	NA	NA	NA	NA	NA	0.975	1.022	0.993	0.927	0.96	1.051	NA	NA	NA	NA	NA	NA
P36980	Complement factor H-related protein 2 OS=Homo sapiens OX=9606 GN=CFHR2 PE=1 SV=1	CFHR2	0.849	0.734	0.409	1.497	1.725	0.719	0.788	1.03	0.993	0.662	0.898	0.939	0.936	1.612	0.994	1.059	2.375	2.425	1.265	0.452	0.442	0.33	1.21	0.389	0.562	0.93	0.946	0.519	0.7	1.3
P19823	Inter-alpha-trypsin inhibitor heavy chain H2 OS=Homo sapiens OX=9606 GN=ITIH2 PE=1 SV=2	ITIH2	1.075	1.015	1.052	0.941	1.092	0.96	1.019	0.933	0.792	0.943	0.888	1.04	1.082	0.787	0.97	0.836	0.828	0.908	1.1	1.043	0.884	1.029	1.074	1.195	1.15	1.128	1.123	1.186	1.136	0.982
P09211	Glutathione S-transferase P OS=Homo sapiens OX=9606 GN=GSTP1 PE=1 SV=2	GSTP1	1.144	0.93	0.933	1.099	0.993	1.02	0.932	0.96	1.45	NA	NA	NA	NA	NA	NA	NA	NA	NA	1.17	0.998	1.21	1.001	0.87	0.973	NA	NA	NA	NA	NA	NA
P11142	Heat shock cognate 71 kDa protein OS=Homo sapiens OX=9606 GN=HSPA8 PE=1 SV=1	HSPA8	0.879	0.862	0.923	1.041	0.913	0.884	0.841	0.986	1.546	0.959	0.867	1.038	0.886	1.126	0.919	0.944	1.155	1.015	0.897	0.873	1.188	0.891	0.846	1.001	1.013	0.952	0.84	0.955	1.052	0.938
P01709	Immunoglobulin lambda variable 2-8 OS=Homo sapiens OX=9606 GN=IGLV2-8 PE=1 SV=2	IGLV2-8	0.742	0.969	1.662	0.576	1.312	0.956	1.274	1.595	0.71	NA	NA	NA	NA	NA	NA	NA	NA	NA	1.078	1.298	2.373	0.92	1.234	0.628	NA	NA	NA	NA	NA	NA
P19256	Lymphocyte function-associated antigen 3 OS=Homo sapiens OX=9606 GN=CD58 PE=1 SV=1	CD58	1.017	1.163	0.83	0.782	0.844	1.1	0.753	0.829	0.67	0.987	0.88	0.992	0.927	0.869	1.151	0.951	0.924	1	1.158	0.947	1.037	0.719	1.155	1.192	1.229	0.976	0.919	1.016	0.926	0.926
P05546	Heparin cofactor 2 OS=Homo sapiens OX=9606 GN=SERPIND1 PE=1 SV=3	SERPIND1	1.02	1.15	1.08	1.213	1.032	1.012	1.145	0.963	0.933	1.013	0.766	1.188	1.02	0.99	1.058	0.9	1.111	0.847	0.825	0.761	0.838	0.779	0.805	1.14	0.94	0.977	1.132	1.036	1.052	0.775
P16930	Fumarylacetoacetase OS=Homo sapiens OX=9606 GN=FAH PE=1 SV=2	FAH	0.909	0.933	0.974	2.843	0.82	0.783	1.317	0.726	0.805	0.834	0.947	0.862	0.931	0.754	0.955	0.884	0.772	1.055	0.981	0.923	1.284	0.908	0.884	1.279	0.954	0.796	0.787	0.729	0.928	0.82
P22692	Insulin-like growth factor-binding protein 4 OS=Homo sapiens OX=9606 GN=IGFBP4 PE=1 SV=2	IGFBP4	1.14	1.127	1.08	0.859	1.208	1	1.165	0.918	0.761	0.998	0.913	1.389	0.966	0.841	1.076	1.084	0.995	1.131	1.075	1.061	0.98	0.891	1.031	1.137	1.052	0.931	0.845	1.004	0.96	0.961
P01701	Immunoglobulin lambda variable 1-51 OS=Homo sapiens OX=9606 GN=IGLV1-51 PE=1 SV=2	IGLV1-51	0.896	0.851	1.191	0.789	1.419	0.983	1.067	1.348	0.841	0.826	1.267	0.789	0.684	0.916	1.166	0.654	0.89	1.099	1.006	1.177	1.249	0.927	1.173	0.835	0.656	0.647	0.693	1.106	0.537	0.778
P02790	Hemopexin OS=Homo sapiens OX=9606 GN=HPX PE=1 SV=2	HPX	1.073	0.816	1.06	1.122	1.216	0.784	1.049	1.086	1.059	0.943	0.886	0.964	1.029	0.932	0.873	0.887	1.102	1.032	1.154	1.075	1.01	1.137	1.079	1.127	1.113	1.122	1.055	1.046	1.116	0.95
P01011	Alpha-1-antichymotrypsin OS=Homo sapiens OX=9606 GN=SERPINA3 PE=1 SV=2	SERPINA3	0.958	0.824	0.964	0.973	0.931	0.858	0.982	1.182	1.663	0.848	1.038	0.899	0.873	0.827	0.826	0.759	1.217	1.006	1.07	0.882	0.942	1.061	1.064	0.897	0.981	0.971	0.931	1.071	1.083	0.889
Q9GZV4	Eukaryotic translation initiation factor 5A-2 OS=Homo sapiens OX=9606 GN=EIF5A2 PE=1 SV=3	EIF5A2	0.98	0.909	1.106	1.36	0.945	1.011	1.092	0.915	1.106	NA	NA	NA	NA	NA	NA	NA	NA	NA	0.78	0.884	1.349	0.889	0.828	0.961	NA	NA	NA	NA	NA	NA
P10721	Mast/stem cell growth factor receptor Kit OS=Homo sapiens OX=9606 GN=KIT PE=1 SV=1	KIT	1.051	1.13	0.951	1.026	0.999	1.113	1.037	1.117	0.794	1.128	0.933	0.84	1.039	1.067	1.112	0.866	0.982	0.895	1.193	0.891	0.86	0.787	1.211	1.137	1.159	0.927	0.995	1.121	1.131	0.977
P16109	P-selectin OS=Homo sapiens OX=9606 GN=SELP PE=1 SV=3	SELP	0.641	0.783	0.731	0.731	0.672	0.975	0.938	0.613	0.868	0.897	0.645	0.763	0.784	1.093	0.696	0.649	0.763	0.642	1.435	1.077	1.366	0.938	1.325	1.044	1.426	1.208	1.249	1.282	0.993	0.962
P50395	Rab GDP dissociation inhibitor beta OS=Homo sapiens OX=9606 GN=GDI2 PE=1 SV=2	GDI2	1.043	0.825	1.119	1.304	0.846	0.841	0.832	0.934	1.298	0.895	0.893	1.354	1.219	1.18	1.003	1.113	1.308	1.148	0.984	0.677	1.481	0.806	0.823	0.942	0.901	0.812	0.903	0.917	1.118	0.731
A0A0B4J1Y9	Immunoglobulin heavy variable 3-72 OS=Homo sapiens OX=9606 GN=IGHV3-72 PE=3 SV=1	IGHV3-72	1.036	0.91	0.984	0.893	1.308	1.162	1.044	1.177	0.972	0.779	0.923	0.922	0.52	1.219	1.191	0.635	0.688	1.033	0.979	0.853	1.122	1.035	0.966	0.867	0.569	0.584	0.576	1.255	0.449	1.128
Q7Z794	Keratin, type II cytoskeletal 1b OS=Homo sapiens OX=9606 GN=KRT77 PE=2 SV=3	KRT77	1.058	0.866	1.039	1.102	0.943	0.944	1.154	0.817	0.474	NA	NA	NA	NA	NA	NA	NA	NA	NA	1.402	1.11	1.305	0.673	0.48	0.727	NA	NA	NA	NA	NA	NA
P13473	Lysosome-associated membrane glycoprotein 2 OS=Homo sapiens OX=9606 GN=LAMP2 PE=1 SV=2	LAMP2	1.105	1.112	1.093	1.175	0.955	1.04	0.946	1.035	0.781	0.954	0.969	0.9	0.93	0.89	1.033	0.777	0.974	0.996	1.187	0.995	1.095	0.982	1.233	1.451	1.045	0.897	1.11	0.947	0.995	0.822
P02533	Keratin, type I cytoskeletal 14 OS=Homo sapiens OX=9606 GN=KRT14 PE=1 SV=4	KRT14	1.241	0.945	0.913	1.003	0.906	0.969	1.181	0.749	0.479	1.045	0.978	1.299	0.77	1.103	0.572	0.929	0.617	0.704	1.248	1.266	0.939	0.674	0.506	0.639	1.373	0.668	1.172	0.635	0.732	2.279
P09960	Leukotriene A-4 hydrolase OS=Homo sapiens OX=9606 GN=LTA4H PE=1 SV=2	LTA4H	1.041	0.931	0.728	1.025	0.844	0.959	0.912	0.913	0.73	0.842	0.98	0.94	0.962	0.999	0.972	0.892	1.062	0.948	0.894	0.854	1.189	0.862	0.895	1.052	1.004	0.837	1.082	1.02	0.952	1.061
P05154	Plasma serine protease inhibitor OS=Homo sapiens OX=9606 GN=SERPINA5 PE=1 SV=3	SERPINA5	1.268	1.344	1.533	1.836	1.457	1.235	1.75	0.946	0.626	0.549	1.082	1.423	1.26	0.514	1.473	1.705	1.293	1.444	0.706	0.634	0.665	0.605	0.745	0.806	0.656	0.609	0.634	0.511	0.599	0.726
P06744	Glucose-6-phosphate isomerase OS=Homo sapiens OX=9606 GN=GPI PE=1 SV=4	GPI	0.89	0.778	0.925	1.365	1.032	0.963	1.049	1.012	1.876	0.84	1.007	1.059	1.195	0.964	1.128	1.262	1.333	0.899	0.989	0.9	1.054	0.808	0.932	0.905	1.145	1.081	1.344	1.506	1.583	1.259
P02751	Fibronectin OS=Homo sapiens OX=9606 GN=FN1 PE=1 SV=5	FN1	1.349	0.833	0.761	1.315	1.036	0.419	0.441	0.472	0.415	0.786	0.562	0.942	2.143	1.081	1.366	1.972	0.726	1.711	0.734	0.931	0.812	0.891	0.773	0.886	0.94	1.123	0.859	0.919	0.888	1.032
P81605	Dermcidin OS=Homo sapiens OX=9606 GN=DCD PE=1 SV=2	DCD	0.957	0.928	0.849	0.858	0.853	0.757	0.904	0.61	0.673	0.767	0.951	1.2	1.048	0.703	0.517	0.999	0.458	1.351	1.3	0.876	1.225	0.755	0.721	1.135	0.943	0.854	1.12	1.817	2.864	1.631
Q9HCU0	Endosialin OS=Homo sapiens OX=9606 GN=CD248 PE=1 SV=1	CD248	1.167	1.113	0.935	0.991	1.039	1.086	0.958	0.866	0.863	0.908	0.737	1.031	1.069	0.778	1.214	1.249	0.876	0.945	1.11	1.271	1.175	1.009	1.024	1.199	1.199	0.924	0.861	0.987	1.028	0.91
P28906	Hematopoietic progenitor cell antigen CD34 OS=Homo sapiens OX=9606 GN=CD34 PE=1 SV=2	CD34	0.772	1.191	0.873	0.864	0.763	1.06	0.922	1.061	0.774	0.886	1.12	0.759	0.796	0.736	1.098	0.795	0.777	0.778	1.035	1.275	0.911	0.891	1.138	1.233	1.076	1.064	1.216	0.937	1.024	1.1
Q6UVK1	Chondroitin sulfate proteoglycan 4 OS=Homo sapiens OX=9606 GN=CSPG4 PE=1 SV=2	CSPG4	0.998	1.009	0.852	0.904	0.875	0.915	0.838	0.937	0.752	1.037	0.857	0.878	1.037	0.893	1.08	1.234	0.94	0.856	1.023	1.037	1.065	0.909	1.001	1.19	1.138	0.96	0.999	1.021	1.045	0.92
P18065	Insulin-like growth factor-binding protein 2 OS=Homo sapiens OX=9606 GN=IGFBP2 PE=1 SV=2	IGFBP2	0.756	0.707	0.701	0.565	0.743	0.742	0.846	0.93	0.896	0.937	0.932	0.761	1.027	0.997	1.435	1.191	1.222	0.923	0.874	1.359	0.676	1.186	0.83	1.051	1.24	1.468	1.195	1.53	1.159	1.112
P98095	Fibulin-2 OS=Homo sapiens OX=9606 GN=FBLN2 PE=1 SV=2	FBLN2	0.961	0.983	0.817	0.929	0.808	0.815	0.806	0.755	0.838	NA	NA	NA	NA	NA	NA	NA	NA	NA	0.974	0.885	0.911	0.855	0.798	0.814	NA	NA	NA	NA	NA	NA
P14780	Matrix metalloproteinase-9 OS=Homo sapiens OX=9606 GN=MMP9 PE=1 SV=3	MMP9	0.744	0.543	0.623	0.862	0.727	0.547	0.643	0.781	0.55	0.567	0.465	2.224	0.4	1.043	0.525	0.541	1.134	0.514	1.721	1.078	1.91	1.115	1.575	0.946	1.745	1.565	1.315	1.487	1.291	1.311
P01594	Immunoglobulin kappa variable 1-33 OS=Homo sapiens OX=9606 GN=IGKV1-33 PE=1 SV=2	IGKV1-33	0.966	0.734	0.842	1.251	1.298	1.027	0.784	1.282	0.629	NA	NA	NA	NA	NA	NA	NA	NA	NA	1.017	0.831	1.169	0.966	0.741	0.849	NA	NA	NA	NA	NA	NA
Q86SF2	N-acetylgalactosaminyltransferase 7 OS=Homo sapiens OX=9606 GN=GALNT7 PE=1 SV=1	GALNT7	0.976	0.973	0.797	1.126	0.914	1.002	0.995	1.021	0.882	1.017	0.936	0.89	1.039	1.096	1.07	1.13	1.146	1.036	1.232	1.027	0.94	1.084	1.131	1.077	1.011	1.097	1.124	1.113	1.011	1.178
P55103	Inhibin beta C chain OS=Homo sapiens OX=9606 GN=INHBC PE=2 SV=1	INHBC	0.946	1.191	1.314	1.09	1.069	1.009	1.715	0.835	1.175	0.964	0.856	0.944	0.788	0.679	0.905	1.072	0.946	0.982	0.866	0.91	1.07	0.953	0.982	1.136	0.808	0.903	0.911	1.052	1.077	0.887
P33908	Mannosyl-oligosaccharide 1,2-alpha-mannosidase IA OS=Homo sapiens OX=9606 GN=MAN1A1 PE=1 SV=3	MAN1A1	1.099	1.019	1.018	1.064	1.083	0.998	1.04	1.217	0.927	0.982	1.035	0.933	1.025	1.043	1.042	0.912	1.12	1.021	0.975	1.085	1.17	0.965	1.016	1.037	0.959	0.991	1.013	1.106	1.003	0.973
P13647	Keratin, type II cytoskeletal 5 OS=Homo sapiens OX=9606 GN=KRT5 PE=1 SV=3	KRT5	1.04	0.964	0.82	1.06	0.841	0.974	0.943	0.918	0.751	1.049	1.016	1.141	1.089	1.073	0.906	0.98	1.004	0.874	1.155	1.041	0.96	0.922	0.956	1.208	1.055	0.954	1.042	0.943	0.962	1.29
Q04695	Keratin, type I cytoskeletal 17 OS=Homo sapiens OX=9606 GN=KRT17 PE=1 SV=2	KRT17	1.01	0.982	0.976	1.158	0.812	1.048	1.272	0.812	0.798	NA	NA	NA	NA	NA	NA	NA	NA	NA	1.423	1.182	0.879	0.934	1.011	1.061	NA	NA	NA	NA	NA	NA
P17813	Endoglin OS=Homo sapiens OX=9606 GN=ENG PE=1 SV=2	ENG	0.864	0.91	0.998	0.975	0.987	0.905	1.058	1.057	0.845	0.981	1.009	1.043	1.102	0.935	1.07	0.853	0.911	0.905	1.071	0.929	1.066	0.908	1.131	1.138	0.989	1.027	1.031	0.909	1.006	1.137
P17936	Insulin-like growth factor-binding protein 3 OS=Homo sapiens OX=9606 GN=IGFBP3 PE=1 SV=2	IGFBP3	1.093	1.018	1.334	1.024	1.417	0.903	1.15	0.802	0.558	1.095	0.911	1.698	0.749	0.958	0.869	0.738	0.722	0.993	1.125	0.891	0.945	1.008	1.033	0.805	0.883	0.712	0.851	0.845	0.851	0.778
P59998	Actin-related protein 2/3 complex subunit 4 OS=Homo sapiens OX=9606 GN=ARPC4 PE=1 SV=3	ARPC4	0.665	0.587	0.574	0.885	0.506	0.706	0.773	0.924	2.481	NA	NA	NA	NA	NA	NA	NA	NA	NA	1.179	0.713	1.145	0.774	1.213	1.214	NA	NA	NA	NA	NA	NA
P55287	Cadherin-11 OS=Homo sapiens OX=9606 GN=CDH11 PE=1 SV=2	CDH11	0.811	0.906	0.78	0.856	0.752	0.996	0.668	0.746	1.005	1.66	0.591	1.065	1.058	1.004	1.364	2.168	1.252	1.359	1.146	1.205	1.2	1.484	1.242	1.38	1.439	1.543	1.401	1.829	1.373	1.573
Q93063	Exostosin-2 OS=Homo sapiens OX=9606 GN=EXT2 PE=1 SV=1	EXT2	0.957	0.932	0.85	0.929	0.987	0.912	1.043	0.833	0.686	1.142	1.051	0.987	0.984	1.09	0.965	1.014	1.141	0.929	1.003	1.041	0.913	0.897	0.921	1.048	1.041	0.995	0.965	0.998	1.092	0.997
Q14697	Neutral alpha-glucosidase AB OS=Homo sapiens OX=9606 GN=GANAB PE=1 SV=3	GANAB	0.95	0.975	1.018	0.915	1.034	0.984	1.125	0.828	1.156	NA	NA	NA	NA	NA	NA	NA	NA	NA	0.84	0.977	1.017	0.987	0.99	0.903	NA	NA	NA	NA	NA	NA
P02675	Fibrinogen beta chain OS=Homo sapiens OX=9606 GN=FGB PE=1 SV=2	FGB	1.386	1.389	1.245	1.712	1.249	1.076	1.101	1.485	1.691	1.2	1.117	1.516	1.712	1.424	1.224	2.265	1.319	1.275	0.266	0.345	0.276	0.253	0.289	0.326	0.311	0.344	0.293	0.308	0.3	0.33
P35555	Fibrillin-1 OS=Homo sapiens OX=9606 GN=FBN1 PE=1 SV=4	FBN1	1.055	1.092	0.858	0.943	0.913	1.035	0.974	0.885	0.835	0.959	0.995	0.871	1.005	0.867	1.187	0.912	0.863	1.054	1.105	1.109	1.078	0.939	0.995	1.075	1.191	0.966	1.013	0.955	1.021	0.949
P04259	Keratin, type II cytoskeletal 6B OS=Homo sapiens OX=9606 GN=KRT6B PE=1 SV=5	KRT6B	1.475	0.866	0.861	0.729	0.704	0.717	0.755	0.628	0.469	1.297	0.666	1.884	0.803	0.911	0.601	0.975	0.595	0.604	1.201	2.138	0.768	0.646	0.538	0.546	1.425	0.687	1.124	0.754	0.704	1.286
Q9BY67	Cell adhesion molecule 1 OS=Homo sapiens OX=9606 GN=CADM1 PE=1 SV=2	CADM1	0.999	1.013	0.707	0.78	0.747	0.926	0.612	0.924	0.608	1.051	0.892	0.952	1.132	1.012	0.955	1.232	1.056	0.93	1.225	1.205	0.967	0.902	1.176	1.521	1.164	1.188	1.081	0.993	1.067	1.083
P02745	Complement C1q subcomponent subunit A OS=Homo sapiens OX=9606 GN=C1QA PE=1 SV=2	C1QA	0.959	1.099	0.989	1.057	0.826	0.968	1.183	1.129	0.935	0.762	1.031	0.946	0.706	0.658	0.945	0.715	0.409	0.875	1.218	1.083	1.048	1.152	1.205	0.816	1.019	0.958	0.931	0.931	0.754	0.953
Q96KN2	Beta-Ala-His dipeptidase OS=Homo sapiens OX=9606 GN=CNDP1 PE=1 SV=4	CNDP1	1.062	1.114	1.568	0.708	1.141	1.204	0.96	0.705	0.847	0.591	1.334	1.103	0.828	0.424	0.715	0.274	0.231	1.01	0.663	2.15	1.806	1.941	0.771	0.615	0.73	0.716	1.459	0.697	1.157	0.863
Q02487	Desmocollin-2 OS=Homo sapiens OX=9606 GN=DSC2 PE=1 SV=1	DSC2	0.865	0.891	0.857	0.954	0.812	0.858	0.882	0.655	0.605	1.175	0.875	0.959	1	0.914	1.053	0.927	1.019	0.95	1.194	0.888	0.891	0.881	1.136	1.06	1.244	1.399	1.2	1.067	1.194	1.037
P06733	Alpha-enolase OS=Homo sapiens OX=9606 GN=ENO1 PE=1 SV=2	ENO1	0.571	0.564	0.386	0.689	0.537	0.575	0.599	0.674	1.203	0.751	0.708	0.603	0.639	1.107	0.591	0.639	0.943	0.721	1.383	1.044	1.705	1.135	1.366	1.765	1.424	1.308	1.326	1.529	1.757	1.39
Q9UBQ6	Exostosin-like 2 OS=Homo sapiens OX=9606 GN=EXTL2 PE=1 SV=1	EXTL2	1.169	0.983	0.74	1.093	0.775	1.105	0.678	0.928	0.732	1.023	0.857	0.99	0.976	0.943	1.201	1.104	0.998	0.964	1.227	1.027	1.008	0.911	1.055	1.395	0.958	1	0.979	1.014	0.924	0.986
P07359	Platelet glycoprotein Ib alpha chain OS=Homo sapiens OX=9606 GN=GP1BA PE=1 SV=2	GP1BA	0.857	0.675	0.979	0.747	1.034	0.652	0.981	1.118	0.831	1.516	0.992	0.843	0.748	1.389	0.823	0.832	1.101	0.772	1.488	0.909	0.886	0.908	1.448	1.141	1.254	1.374	1.109	1.314	1.365	1.074
Q9H4G4	Golgi-associated plant pathogenesis-related protein 1 OS=Homo sapiens OX=9606 GN=GLIPR2 PE=1 SV=3	GLIPR2	1.08	1.06	0.991	1.069	0.885	1.014	1.045	1.06	1.036	0.822	0.969	0.972	0.996	0.761	0.9	0.73	0.998	0.829	0.978	0.987	1.283	0.939	0.99	1.119	0.938	0.862	1.014	1.044	1.005	1.045
Q13867	Bleomycin hydrolase OS=Homo sapiens OX=9606 GN=BLMH PE=1 SV=1	BLMH	0.954	0.805	0.636	0.847	0.733	0.841	0.668	1.002	0.845	0.902	0.809	1.154	0.948	1.065	1.295	0.986	1.108	0.889	1.033	1.086	1.176	0.976	0.759	1.119	1.201	0.916	0.915	1.023	1.184	1.086
Q10588	ADP-ribosyl cyclase/cyclic ADP-ribose hydrolase 2 OS=Homo sapiens OX=9606 GN=BST1 PE=1 SV=2	BST1	0.984	0.953	0.883	1.22	1.102	1.027	0.784	1.242	0.944	1.16	0.714	0.72	1.221	1.29	1.041	0.86	1.615	1.152	1.367	1.12	0.994	0.967	1.17	1.166	1.532	1.328	1.535	1.147	1.244	1.181
P99999	Cytochrome c OS=Homo sapiens OX=9606 GN=CYCS PE=1 SV=2	CYCS	0.734	0.792	0.617	0.673	0.756	0.645	0.634	0.771	0.706	0.971	0.888	0.826	1.123	1.104	1.119	1.008	1.027	0.891	1.018	0.987	0.791	0.771	1.038	1.128	0.975	0.95	1.147	0.976	0.902	0.937
Q9Y646	Carboxypeptidase Q OS=Homo sapiens OX=9606 GN=CPQ PE=1 SV=1	CPQ	0.95	1.131	1.041	1.131	0.965	1.038	1.242	0.961	0.826	0.909	1.04	0.998	1.061	0.957	1.21	1.243	1.481	1.035	0.998	1.123	0.998	0.905	0.971	1.203	1.33	1.267	1.125	0.963	1.166	1.125
Q9H6X2	Anthrax toxin receptor 1 OS=Homo sapiens OX=9606 GN=ANTXR1 PE=1 SV=2	ANTXR1	1.05	1.08	0.78	0.909	0.778	1.036	0.789	0.922	0.738	1.181	0.865	0.718	0.844	0.799	1.135	1.156	0.857	0.835	1.177	1.2	1.013	0.896	0.964	1.106	0.971	1.274	0.993	1.033	1.038	1.341
O14791	Apolipoprotein L1 OS=Homo sapiens OX=9606 GN=APOL1 PE=1 SV=5	APOL1	0.867	1.086	1.056	1.432	1.033	1.104	0.952	0.711	0.993	0.777	1.442	1.338	0.662	0.856	0.891	0.852	0.636	0.865	1.1	0.933	0.993	0.971	1.196	0.886	0.848	0.961	0.929	0.999	1.216	1.167
P05019	Insulin-like growth factor I OS=Homo sapiens OX=9606 GN=IGF1 PE=1 SV=1	IGF1	1.024	1.141	1.349	0.929	1.434	1.082	1.024	0.821	0.834	1.527	0.915	2.945	0.795	1.153	0.745	0.733	0.732	1.142	1.074	1.009	0.878	1.002	0.924	0.752	0.771	0.712	0.724	0.707	0.815	0.871
Q16627	C-C motif chemokine 14 OS=Homo sapiens OX=9606 GN=CCL14 PE=1 SV=1	CCL14	1.166	1.13	1.102	1.288	1.185	1.264	1.125	0.867	0.885	NA	NA	NA	NA	NA	NA	NA	NA	NA	1.197	1.176	0.886	1.078	1.152	1.219	NA	NA	NA	NA	NA	NA
P15169	Carboxypeptidase N catalytic chain OS=Homo sapiens OX=9606 GN=CPN1 PE=1 SV=1	CPN1	0.932	1.139	0.856	0.921	0.889	1.126	0.923	0.975	0.919	1.109	1.038	1.052	1.023	1.053	1.013	1.044	1.235	0.842	0.948	0.898	0.977	1.004	0.853	1.295	1.192	1.115	1.19	1.101	1.28	1.073
P51693	Amyloid-like protein 1 OS=Homo sapiens OX=9606 GN=APLP1 PE=1 SV=3	APLP1	1.382	1.026	0.765	0.583	0.701	0.744	1.159	1.126	0.951	0.618	0.767	0.408	1.059	0.712	1.235	1.119	0.983	0.74	1.289	1.279	0.879	1.16	1.367	1.536	1.144	1.032	1.459	1.503	1.125	1.049
Q8IXL6	Extracellular serine/threonine protein kinase FAM20C OS=Homo sapiens OX=9606 GN=FAM20C PE=1 SV=2	FAM20C	1.067	0.96	0.769	1.107	0.737	0.925	0.83	1.076	0.745	NA	NA	NA	NA	NA	NA	NA	NA	NA	0.948	0.88	0.889	0.956	0.897	0.866	NA	NA	NA	NA	NA	NA
P06396	Gelsolin OS=Homo sapiens OX=9606 GN=GSN PE=1 SV=1	GSN	1.169	0.985	1.15	1.017	1.016	0.966	1.26	1.118	1.03	0.983	0.925	1.182	0.985	0.87	0.985	0.887	0.879	1.014	1.1	1.071	0.995	0.957	1.027	1.034	0.888	0.943	0.978	0.938	0.894	0.997
A0A0A0MRZ8	Immunoglobulin kappa variable 3D-11 OS=Homo sapiens OX=9606 GN=IGKV3D-11 PE=3 SV=6	IGKV3D-11	0.884	1.21	1.242	0.788	1.339	1.1	1.453	1.272	0.749	1.042	0.754	0.855	0.522	1.115	0.956	0.58	0.709	1.023	1.072	1.679	1.279	1.219	1.064	0.709	0.591	0.643	0.779	1.432	0.723	0.973
P25774	Cathepsin S OS=Homo sapiens OX=9606 GN=CTSS PE=1 SV=3	CTSS	0.83	1.088	0.879	0.999	0.995	0.822	0.75	0.679	0.544	0.906	0.856	0.844	0.899	0.879	0.843	0.929	1.108	0.829	0.916	1.019	0.964	0.89	0.998	1.081	1.311	0.968	1.039	0.789	0.756	0.951
P02679	Fibrinogen gamma chain OS=Homo sapiens OX=9606 GN=FGG PE=1 SV=3	FGG	1.464	1.471	1.308	1.792	1.286	1.092	1.172	1.487	1.477	1.22	1.219	1.6	1.874	1.493	1.475	2.446	1.381	1.342	0.253	0.305	0.302	0.278	0.258	0.328	0.219	0.317	0.31	0.25	0.233	0.294
Q08380	Galectin-3-binding protein OS=Homo sapiens OX=9606 GN=LGALS3BP PE=1 SV=1	LGALS3BP	0.954	0.914	0.703	1.017	0.768	0.841	0.658	1.009	1.215	0.73	1.113	1.085	1.517	0.89	1.032	1.092	1.372	1.262	0.853	0.778	1.134	0.741	0.853	0.832	1.243	0.942	0.815	0.938	1.27	0.985
P19827	Inter-alpha-trypsin inhibitor heavy chain H1 OS=Homo sapiens OX=9606 GN=ITIH1 PE=1 SV=3	ITIH1	1.105	1.01	1.085	1.017	1.126	1.062	0.657	0.985	0.833	0.889	0.785	1.03	1.175	0.83	0.918	0.919	0.817	0.92	1.126	0.997	0.996	1.016	1.079	1.194	1.154	1.086	1.132	1.127	1.108	0.96
Q6YHK3	CD109 antigen OS=Homo sapiens OX=9606 GN=CD109 PE=1 SV=2	CD109	1.166	1.121	0.881	0.944	0.685	0.977	0.797	1.005	0.719	1.131	0.868	0.882	0.564	1.032	1.191	0.71	0.898	0.877	1.363	1.19	1.088	1.058	1.241	1.519	1.156	1.193	0.934	1.079	0.978	1.054
P03951	Coagulation factor XI OS=Homo sapiens OX=9606 GN=F11 PE=1 SV=1	F11	1.491	1.536	1.559	1.305	1.118	1.471	1.335	1.355	1.239	1.395	1.201	1.131	1.317	1.283	1.427	1.215	1.289	1.232	0.375	0.543	0.381	0.368	0.399	0.429	0.577	0.656	0.619	0.48	0.636	0.465
P02671	Fibrinogen alpha chain OS=Homo sapiens OX=9606 GN=FGA PE=1 SV=2	FGA	1.41	1.474	1.233	1.678	1.196	1.042	1.148	1.379	1.64	1.181	1.319	1.595	1.867	1.529	1.426	2.472	1.266	1.341	0.226	0.268	0.297	0.268	0.248	0.237	0.219	0.325	0.191	0.248	0.23	0.292
Q15485	Ficolin-2 OS=Homo sapiens OX=9606 GN=FCN2 PE=1 SV=2	FCN2	0.589	0.651	0.558	0.641	0.423	0.665	0.49	0.441	0.448	0.403	0.817	0.355	0.888	0.863	1.205	0.93	1.267	0.946	1.939	1.061	1.26	1.263	1.818	0.892	1.549	1.308	0.941	1.79	0.451	2.046
Q9BYJ0	Fibroblast growth factor-binding protein 2 OS=Homo sapiens OX=9606 GN=FGFBP2 PE=1 SV=1	FGFBP2	1.532	1.07	1.17	1.351	1.233	1.135	0.822	1.24	1.082	1.01	0.871	0.778	1.142	0.915	1.379	1.044	0.874	1.173	1.354	1.531	1.109	1.055	1.523	1.448	1.05	0.965	1.169	1.151	0.868	1.349
Q04756	Hepatocyte growth factor activator OS=Homo sapiens OX=9606 GN=HGFAC PE=1 SV=1	HGFAC	1.136	1.063	0.986	1.112	0.92	1.053	1.206	0.908	0.746	0.952	0.973	0.849	0.967	0.843	1.103	0.965	0.935	0.841	0.76	1.14	1.035	1.098	0.783	1.1	0.995	1.026	0.997	0.986	1.108	0.927
P26927	Hepatocyte growth factor-like protein OS=Homo sapiens OX=9606 GN=MST1 PE=1 SV=2	MST1	1.063	1.084	1.129	1.052	0.969	1.02	1.141	0.67	0.955	0.959	0.919	0.902	1.034	0.872	1.183	1.028	0.972	1	1.019	1.004	0.936	0.928	1.001	1.164	1.048	1.067	0.85	1.034	1.094	0.973
P25705	ATP synthase subunit alpha, mitochondrial OS=Homo sapiens OX=9606 GN=ATP5F1A PE=1 SV=1	ATP5F1A	0.85	1.233	0.857	1.002	1.251	1.207	1.51	0.805	0.792	NA	NA	NA	NA	NA	NA	NA	NA	NA	0.87	1.074	0.874	0.936	1.003	0.819	NA	NA	NA	NA	NA	NA
P04040	Catalase OS=Homo sapiens OX=9606 GN=CAT PE=1 SV=3	CAT	1.02	0.925	1.57	1.458	0.812	0.918	0.954	1.062	0.801	0.861	1.255	1.705	0.842	1.141	1.157	0.941	1.341	1.329	0.589	0.659	1.776	0.818	0.664	0.902	0.556	0.537	0.663	0.58	0.952	0.652
P48637	Glutathione synthetase OS=Homo sapiens OX=9606 GN=GSS PE=1 SV=1	GSS	1.042	0.948	0.931	1.075	0.797	0.939	0.879	0.985	0.824	1.069	1.109	1.062	0.878	0.97	0.98	0.854	0.999	1.004	0.969	1.085	1.105	0.966	0.972	1.134	1.048	0.864	0.921	0.909	0.999	0.938
P28799	Progranulin OS=Homo sapiens OX=9606 GN=GRN PE=1 SV=2	GRN	1.053	1.115	1.087	0.901	1.132	1.077	0.975	1.109	1.015	1.115	1.073	1.074	1.024	1.078	1.073	1.075	1.134	1.054	0.914	0.983	0.959	0.941	0.997	1.11	1.006	0.973	1.044	0.918	1.048	0.955
P07942	Laminin subunit beta-1 OS=Homo sapiens OX=9606 GN=LAMB1 PE=1 SV=2	LAMB1	1.02	1.017	0.858	0.876	0.811	0.881	0.98	0.971	0.816	1.048	0.837	0.853	1.197	1.025	1.039	1.105	1.098	0.904	1.29	1.069	0.964	1.052	1.14	1.174	1.038	1.057	1.111	1.029	0.954	0.925
P14314	Glucosidase 2 subunit beta OS=Homo sapiens OX=9606 GN=PRKCSH PE=1 SV=2	PRKCSH	0.883	0.932	0.87	0.734	0.876	0.85	0.898	0.966	0.984	1.059	0.764	0.964	0.921	1.007	1.039	0.988	1.013	0.99	1.205	1.138	0.918	0.98	1.092	1.088	1.249	0.99	1.002	1.023	1.149	0.958
P0DOX7	Immunoglobulin kappa light chain OS=Homo sapiens OX=9606 PE=1 SV=1	--	1.165	0.996	1.208	0.951	1.319	1.036	1.157	1.254	0.924	1.061	1.016	1.066	1.054	1.012	1.168	1.036	0.87	0.975	1.274	1.196	1.48	1.185	1.297	0.854	0.982	0.971	1.016	0.876	1.085	0.975
Q16706	Alpha-mannosidase 2 OS=Homo sapiens OX=9606 GN=MAN2A1 PE=1 SV=2	MAN2A1	0.99	0.9	0.77	0.956	0.932	0.932	0.968	1.049	0.905	1.023	0.994	0.936	0.839	0.993	1.03	0.896	0.856	0.777	1.195	0.968	1.026	0.875	1.107	1.182	0.979	1.02	1.094	1.097	1.253	0.982
Q9BTY2	Plasma alpha-L-fucosidase OS=Homo sapiens OX=9606 GN=FUCA2 PE=1 SV=2	FUCA2	0.871	1.098	0.934	1.039	1.083	1.026	1.178	0.846	0.89	0.876	0.958	1.035	0.93	0.809	1.07	0.953	1.108	0.985	0.952	1.085	0.986	0.958	0.919	1.217	1.053	1.124	1.035	0.961	1.114	0.707
P08637	Low affinity immunoglobulin gamma Fc region receptor III-A OS=Homo sapiens OX=9606 GN=FCGR3A PE=1 SV=2	FCGR3A	1.484	0.955	0.841	0.803	1.429	0.862	1.193	1.106	0.83	0.858	1.5	1.209	0.433	0.789	0.924	0.538	1.21	0.792	1.55	0.843	1.116	0.884	1.644	0.684	1.26	0.651	0.638	0.816	0.588	0.914
P05556	Integrin beta-1 OS=Homo sapiens OX=9606 GN=ITGB1 PE=1 SV=2	ITGB1	0.97	1.051	0.792	0.905	0.82	1.012	0.728	0.91	0.78	0.886	1.018	0.768	0.99	0.863	1.142	1.249	0.943	0.889	1.01	1.108	1.028	0.931	1.007	1.216	1.067	1.173	1.106	1.113	1.133	1.123
Q9UJJ9	N-acetylglucosamine-1-phosphotransferase subunit gamma OS=Homo sapiens OX=9606 GN=GNPTG PE=1 SV=1	GNPTG	0.838	1.131	1.071	1.06	0.906	1.072	1.107	1.243	0.922	0.984	0.874	0.927	1.051	1.018	0.986	1.221	1.22	0.992	0.966	1.046	1.109	0.954	0.94	0.921	1.047	1.012	1.215	1.207	1.131	1.082
Q3ZCW2	Galectin-related protein OS=Homo sapiens OX=9606 GN=LGALSL PE=1 SV=2	LGALSL	0.7	0.586	0.586	0.668	0.8	0.624	0.714	0.9	2.759	0.588	0.715	0.615	0.407	2.175	0.471	0.508	0.575	0.377	1.008	0.807	0.93	0.793	0.545	1.062	1.158	0.953	1.404	1.035	1.157	0.788
P00568	Adenylate kinase isoenzyme 1 OS=Homo sapiens OX=9606 GN=AK1 PE=1 SV=3	AK1	1.179	1.023	1.429	1.669	0.981	1.034	1.069	0.987	1.217	1.008	1.257	1.68	1.057	1.215	1.04	0.953	1.316	1.18	0.663	0.604	1.603	0.797	0.637	0.862	0.688	0.82	0.807	0.745	0.937	0.808
P07195	L-lactate dehydrogenase B chain OS=Homo sapiens OX=9606 GN=LDHB PE=1 SV=2	LDHB	1.004	0.975	0.931	0.906	0.821	0.896	0.966	0.963	0.907	0.917	0.859	0.758	0.918	1.04	1.052	0.969	0.819	0.85	0.879	1.057	1.33	1.011	1.022	1.302	0.926	0.949	0.892	0.901	1.017	0.942
P10915	Hyaluronan and proteoglycan link protein 1 OS=Homo sapiens OX=9606 GN=HAPLN1 PE=2 SV=2	HAPLN1	1.406	1.672	1.124	0.765	0.509	1.083	0.47	1.098	1.203	NA	NA	NA	NA	NA	NA	NA	NA	NA	1.112	1.262	1.169	1.151	1.109	1.409	NA	NA	NA	NA	NA	NA
Q96KG7	Multiple epidermal growth factor-like domains protein 10 OS=Homo sapiens OX=9606 GN=MEGF10 PE=1 SV=1	MEGF10	NA	NA	NA	NA	NA	NA	NA	NA	NA	1.031	0.905	0.946	0.961	1.068	1.09	0.915	0.879	0.839	NA	NA	NA	NA	NA	NA	0.986	0.871	1.028	0.964	0.951	1.009
P80723	Brain acid soluble protein 1 OS=Homo sapiens OX=9606 GN=BASP1 PE=1 SV=2	BASP1	0.853	0.738	0.783	0.724	0.79	0.83	0.698	0.883	1.121	0.95	0.916	0.966	0.924	0.864	1.063	1.009	1.021	1.049	0.879	1.087	0.828	1.13	1.136	1.226	1.204	0.994	1.031	1.004	1.024	1.071
P04217	Alpha-1B-glycoprotein OS=Homo sapiens OX=9606 GN=A1BG PE=1 SV=4	A1BG	1.129	0.913	1.017	0.966	1.17	0.894	1.058	1.324	1.359	1.055	1.011	0.986	1.158	1.072	0.946	0.996	1.156	1.11	1.2	1.105	1.03	1.184	1.173	1.224	1.311	1.13	0.789	1.258	1.22	1.028
P02461	Collagen alpha-1(III) chain OS=Homo sapiens OX=9606 GN=COL3A1 PE=1 SV=4	COL3A1	0.897	1	0.722	0.944	0.738	0.862	0.831	0.904	0.836	0.975	0.885	0.889	0.952	0.801	1.149	1.568	1.055	0.848	0.965	1.073	1.02	0.95	0.934	1.295	1.084	1.041	1.077	1.049	1.043	0.93
P08571	Monocyte differentiation antigen CD14 OS=Homo sapiens OX=9606 GN=CD14 PE=1 SV=2	CD14	1.033	1.006	0.841	0.941	1.085	1.013	0.985	1.674	1.358	1.051	1.021	0.947	0.728	1.218	0.985	1.023	1.155	0.837	0.968	1.024	0.955	1.165	0.956	1.076	0.933	0.983	1.162	0.961	1.11	0.891
Q13740	CD166 antigen OS=Homo sapiens OX=9606 GN=ALCAM PE=1 SV=2	ALCAM	1.055	0.96	0.879	1.014	0.924	0.918	0.983	1.056	0.812	0.942	0.924	0.88	1.057	0.82	1.161	0.995	1.079	1.006	1.088	1.048	1.19	1.022	1.127	1.478	1.289	0.981	1.04	1.078	1.035	0.966
P13611	Versican core protein OS=Homo sapiens OX=9606 GN=VCAN PE=1 SV=3	VCAN	1.011	0.889	0.887	0.743	0.933	0.764	0.855	1.003	0.865	0.917	0.978	0.911	0.864	0.896	0.97	0.883	0.885	0.915	1.236	1.256	1.041	1.105	1.18	1.156	1.202	0.898	1.072	1.052	0.982	1.041
P05067	Amyloid-beta precursor protein OS=Homo sapiens OX=9606 GN=APP PE=1 SV=3	APP	0.839	0.612	0.644	0.686	0.88	0.701	0.93	0.83	0.814	1.796	0.672	0.625	0.777	1.556	0.672	0.738	0.872	0.559	1.507	1.205	1.059	1.228	1.413	1.179	1.185	1.114	1.29	1.25	1.237	1.511
P04066	Tissue alpha-L-fucosidase OS=Homo sapiens OX=9606 GN=FUCA1 PE=1 SV=4	FUCA1	1.124	1.214	1.091	1.049	1.057	1.185	1.314	0.992	0.999	0.798	0.86	0.942	1.031	0.832	1.017	1.105	1.068	0.992	1.04	1.152	1.112	1.107	0.964	1.253	1.18	0.957	0.994	0.816	0.96	0.853
P10124	Serglycin OS=Homo sapiens OX=9606 GN=SRGN PE=1 SV=3	SRGN	0.854	0.552	0.641	0.43	0.787	0.614	1.099	1.086	0.861	1.795	0.871	0.728	0.734	1.68	0.836	0.868	1.061	0.705	1.256	1.118	0.972	1.028	1.31	1.275	0.986	1.074	0.988	1.149	1.053	1.024
P10646	Tissue factor pathway inhibitor OS=Homo sapiens OX=9606 GN=TFPI PE=1 SV=1	TFPI	0.639	0.959	0.818	0.714	0.694	0.863	1.217	0.599	0.722	1.361	0.926	0.887	0.865	0.949	1.124	0.939	0.706	0.697	1.082	1.046	0.969	1.096	1.215	1.103	0.99	1.164	1.082	1.129	1.1	1.137
Q92496	Complement factor H-related protein 4 OS=Homo sapiens OX=9606 GN=CFHR4 PE=1 SV=3	CFHR4	1.568	0.73	0.733	0.839	1.128	0.864	0.801	1.109	1.016	1.645	0.777	0.811	0.76	1.927	0.777	0.676	1.068	1.808	1.124	0.766	0.924	0.697	1.124	0.586	0.592	0.716	1.297	1.005	0.699	1.257
P0DP04	Immunoglobulin heavy variable 3-43D OS=Homo sapiens OX=9606 GN=IGHV3-43D PE=3 SV=1	IGHV3-43D	1.037	1.069	1.358	0.84	1.202	1.021	0.988	1.212	1.073	0.943	0.958	0.828	0.707	0.993	1.062	0.87	1.107	0.991	0.912	1.09	0.992	0.841	0.967	0.69	0.792	0.574	0.757	1.347	0.804	1.138
P08779	Keratin, type I cytoskeletal 16 OS=Homo sapiens OX=9606 GN=KRT16 PE=1 SV=4	KRT16	2.185	0.745	0.977	0.4	0.534	0.482	0.732	0.451	0.227	1.284	0.781	0.923	1.08	1.047	0.889	1.066	1.068	0.846	1.256	2.687	0.495	0.534	0.418	0.293	1.026	0.943	1.011	0.819	0.846	1.025
Q8NBP7	Proprotein convertase subtilisin/kexin type 9 OS=Homo sapiens OX=9606 GN=PCSK9 PE=1 SV=3	PCSK9	1.051	1.025	1.113	1.571	1.189	1.077	2.569	1.157	1.532	1.054	1.053	1.048	1.195	0.796	1.008	1.115	1.158	0.986	1.33	1.117	0.961	1.278	1.18	1.139	1.078	0.918	0.927	1.213	1.149	1.075
P02765	Alpha-2-HS-glycoprotein OS=Homo sapiens OX=9606 GN=AHSG PE=1 SV=2	AHSG	0.877	1.067	1.022	1.163	0.931	1.098	1.107	0.883	0.829	0.964	0.952	1.068	0.986	0.918	1.071	0.896	0.895	0.972	1.002	1.128	0.985	1.154	0.978	1.088	1.285	0.961	1.119	0.892	1.12	1.063
P00748	Coagulation factor XII OS=Homo sapiens OX=9606 GN=F12 PE=1 SV=3	F12	0.335	0.424	0.451	0.548	0.534	0.434	0.422	1.061	1.42	2.889	1.126	0.571	1.336	3.059	0.637	0.485	3.018	0.396	0.46	0.491	0.424	0.425	0.414	0.485	1.322	1.137	0.697	1.01	1.294	0.412
Q12913	Receptor-type tyrosine-protein phosphatase eta OS=Homo sapiens OX=9606 GN=PTPRJ PE=1 SV=3	PTPRJ	0.942	0.993	0.952	1.185	1.03	0.913	0.869	1.09	0.851	1.189	0.902	1.044	1.073	1.133	1.146	1.045	1.036	0.911	1.17	0.938	0.948	0.939	1.141	1.102	1.301	1.155	1.107	1.062	1.139	1.009
O95479	GDH/6PGL endoplasmic bifunctional protein OS=Homo sapiens OX=9606 GN=H6PD PE=1 SV=2	H6PD	1.057	1.023	1.03	0.893	1.026	1.011	1.015	0.993	0.901	1.067	0.952	0.868	0.909	1.054	0.921	0.846	0.946	0.904	1.025	0.951	0.937	1.016	1.022	1.054	1.01	0.904	0.904	0.893	0.824	0.929
A0A075B6I9	Immunoglobulin lambda variable 7-46 OS=Homo sapiens OX=9606 GN=IGLV7-46 PE=3 SV=4	IGLV7-46	0.532	0.66	0.888	1.014	1.269	0.938	1.175	0.726	0.438	0.654	0.946	0.937	0.685	1.107	1.013	0.717	0.61	1.037	0.844	1.788	1.274	1.258	1.05	0.575	0.738	1.132	0.926	1.833	0.67	0.88
Q07954	Prolow-density lipoprotein receptor-related protein 1 OS=Homo sapiens OX=9606 GN=LRP1 PE=1 SV=2	LRP1	0.983	1.027	0.999	0.886	0.904	1.021	0.974	0.969	0.91	1.079	0.855	0.905	1.043	1	1.051	0.99	0.999	1.057	1.157	1.147	1.036	1.006	1.091	1.069	1.008	0.923	0.943	0.989	0.939	0.927
Q15166	Serum paraoxonase/lactonase 3 OS=Homo sapiens OX=9606 GN=PON3 PE=1 SV=3	PON3	0.979	1.208	0.98	1.063	0.923	1.268	0.947	1.025	0.814	0.803	0.922	0.84	1.089	1.005	0.999	0.95	0.928	0.833	1.243	1.113	0.944	0.938	1.352	1.11	1.13	1.06	1.068	1.088	1.12	1.17
P15531	Nucleoside diphosphate kinase A OS=Homo sapiens OX=9606 GN=NME1 PE=1 SV=1	NME1	1.172	0.834	1.354	1.398	1.06	0.978	1.027	1.005	1.157	0.898	1.114	1.713	0.997	1.656	1.086	1.185	1.805	1.125	0.895	0.806	1.552	0.862	0.902	1.067	0.635	0.742	0.697	0.922	1.01	0.639
P68871	Hemoglobin subunit beta OS=Homo sapiens OX=9606 GN=HBB PE=1 SV=2	HBB	0.629	0.681	0.979	1.391	0.929	0.881	0.575	0.679	0.944	0.601	4.827	2.861	1.053	0.96	0.737	0.804	2.242	1.245	0.255	0.34	1.532	0.542	0.446	0.53	0.474	0.526	0.655	0.491	0.72	0.703
Q7Z7M0	Multiple epidermal growth factor-like domains protein 8 OS=Homo sapiens OX=9606 GN=MEGF8 PE=1 SV=2	MEGF8	1.068	1.138	1.029	0.907	0.919	1.086	0.779	0.833	0.735	1.047	0.862	0.921	0.946	1.009	1.019	1.094	1.057	1.016	1.151	1.045	1.074	0.999	1.077	1.195	1.155	0.893	1.023	0.989	0.975	0.947
P50895	Basal cell adhesion molecule OS=Homo sapiens OX=9606 GN=BCAM PE=1 SV=2	BCAM	1.1	1.106	0.817	1.29	1.046	1.003	0.827	1.02	0.906	1.427	0.967	1.223	1.138	1.027	1.012	1.052	1.146	1.126	1.442	1.203	1.191	1.41	1.056	1.363	1.277	1.008	1.048	1.025	1.087	1
Q14766	Latent-transforming growth factor beta-binding protein 1 OS=Homo sapiens OX=9606 GN=LTBP1 PE=1 SV=4	LTBP1	0.983	0.645	0.763	0.816	0.902	0.682	1.081	0.976	0.971	1.491	0.826	0.754	0.773	1.201	0.817	0.876	0.908	0.734	1.312	1.151	1.043	1.051	1.273	1.084	1.103	1.086	0.941	1.172	0.966	1.093
P28827	Receptor-type tyrosine-protein phosphatase mu OS=Homo sapiens OX=9606 GN=PTPRM PE=1 SV=2	PTPRM	0.946	0.984	0.953	1.066	1.107	1.047	1.097	0.995	0.853	1.038	1.103	1.15	1.019	0.879	0.974	0.922	0.97	0.926	1.242	1.146	0.987	1.025	1.205	1.034	1.05	1.097	1.182	0.998	0.93	1.253
Q01459	Di-N-acetylchitobiase OS=Homo sapiens OX=9606 GN=CTBS PE=1 SV=1	CTBS	1.236	0.976	1.097	0.903	1.239	1.003	1.283	0.843	0.611	0.939	1.276	1.035	0.913	0.945	1.019	0.883	0.922	0.98	0.875	1.319	0.859	0.983	0.915	0.888	1.106	0.986	0.835	0.835	0.909	1.083
Q99435	Protein kinase C-binding protein NELL2 OS=Homo sapiens OX=9606 GN=NELL2 PE=1 SV=1	NELL2	1.117	1.176	0.863	0.8	0.866	1.149	0.756	0.938	0.878	1.169	0.923	0.856	1.129	1.099	1.201	1.298	1.234	0.937	1.091	1.076	0.963	1.078	1.032	1.549	1.294	0.99	1.028	1.091	1.064	0.881
Q5JPE7	Nodal modulator 2 OS=Homo sapiens OX=9606 GN=NOMO2 PE=1 SV=1	NOMO2	1.016	0.926	0.889	1.034	1.191	0.989	0.978	1.18	0.967	1.047	0.834	1.114	1.161	1.059	0.887	0.992	1.052	1.028	1.879	0.904	0.996	1.149	0.988	0.966	1.087	0.932	1.023	0.952	0.938	0.974
Q9UBG0	C-type mannose receptor 2 OS=Homo sapiens OX=9606 GN=MRC2 PE=1 SV=2	MRC2	1.047	1.018	0.809	0.949	0.952	1.014	0.824	0.822	0.862	0.859	0.718	0.779	0.932	0.778	1.238	1.041	0.84	0.981	0.942	1.084	1.076	0.914	0.964	0.973	1.169	0.883	0.862	0.941	1.027	1.002
Q86UN3	Reticulon-4 receptor-like 2 OS=Homo sapiens OX=9606 GN=RTN4RL2 PE=1 SV=1	RTN4RL2	0.956	1.053	1.174	0.939	1.035	0.978	1.001	0.865	0.848	0.984	0.94	1.087	1.061	0.992	1.053	1.059	0.961	1.075	1.048	1.074	1.053	0.919	1.059	1.261	0.958	0.941	0.992	1.098	1.046	1.12
P62937	Peptidyl-prolyl cis-trans isomerase A OS=Homo sapiens OX=9606 GN=PPIA PE=1 SV=2	PPIA	0.977	0.796	0.969	1.184	0.815	0.839	1	1.045	1.783	0.903	1.043	1.265	0.872	1.91	1.041	1.024	1.455	0.98	0.917	0.714	1.391	0.963	0.923	1.195	0.973	0.978	1.047	1.085	1.181	0.872
Q14520	Hyaluronan-binding protein 2 OS=Homo sapiens OX=9606 GN=HABP2 PE=1 SV=1	HABP2	0.883	1.084	0.972	0.994	0.959	0.984	1.077	0.899	0.972	0.973	1.107	1.112	0.943	0.913	1.019	0.928	0.819	0.934	0.904	1.137	0.994	1.093	0.989	1.143	0.887	0.991	1.089	1.084	1.238	1.049
P00338	L-lactate dehydrogenase A chain OS=Homo sapiens OX=9606 GN=LDHA PE=1 SV=2	LDHA	0.848	0.927	0.828	1.009	0.838	0.894	1.062	0.963	0.951	1.007	0.872	0.642	0.822	1.281	1.173	1.131	0.698	0.814	0.672	0.918	1.301	0.92	1.049	1.486	0.781	0.976	1.041	0.936	1.12	1.021
P00558	Phosphoglycerate kinase 1 OS=Homo sapiens OX=9606 GN=PGK1 PE=1 SV=3	PGK1	1.038	0.862	1.083	1.328	0.895	0.921	1.01	1.013	1.558	0.787	0.885	1.582	0.909	1.78	0.94	1.006	1.52	1.029	0.814	0.652	1.278	0.785	0.893	1.027	0.883	0.804	0.863	0.96	0.98	0.758
P30740	Leukocyte elastase inhibitor OS=Homo sapiens OX=9606 GN=SERPINB1 PE=1 SV=1	SERPINB1	0.978	0.802	0.826	0.833	0.782	0.803	0.867	1.018	1.4	1.017	0.946	1.03	0.923	1.803	0.856	0.832	1.319	0.984	1.205	0.849	1.364	0.878	1.002	0.778	1.223	1.161	1.11	1.183	1.18	1.104
Q13093	Platelet-activating factor acetylhydrolase OS=Homo sapiens OX=9606 GN=PLA2G7 PE=1 SV=1	PLA2G7	0.841	1.173	1.373	1.038	0.666	1.092	1.221	0.635	0.696	1.048	1.179	0.873	0.752	1.015	0.584	0.763	0.616	0.936	1.316	0.905	1.031	1.169	1.267	0.928	1.163	1.019	1.077	0.72	0.832	1.191
O75648	Mitochondrial tRNA-specific 2-thiouridylase 1 OS=Homo sapiens OX=9606 GN=TRMU PE=1 SV=2	TRMU	0.837	1.26	1.17	1.155	0.752	1.17	1.051	0.486	0.401	NA	NA	NA	NA	NA	NA	NA	NA	NA	1.629	0.986	1.617	1.026	1.219	0.959	NA	NA	NA	NA	NA	NA
P22105	Tenascin-X OS=Homo sapiens OX=9606 GN=TNXB PE=1 SV=5	TNXB	1.227	1.128	0.798	0.93	0.832	1.051	0.717	0.936	0.688	0.966	0.803	0.856	1.072	0.853	1.072	1.081	0.907	0.895	1.181	1.13	1.295	0.986	1.155	1.198	1.395	1.04	1.034	1.053	1.029	0.943
P01137	Transforming growth factor beta-1 proprotein OS=Homo sapiens OX=9606 GN=TGFB1 PE=1 SV=2	TGFB1	0.977	0.823	0.818	0.751	0.917	0.829	0.933	0.979	0.882	1.601	0.819	0.773	0.841	1.378	0.812	0.871	0.925	0.818	1.246	1.076	1.074	0.976	1.191	1.311	1.059	1.14	1.057	1.261	1.028	1.032
P06753	Tropomyosin alpha-3 chain OS=Homo sapiens OX=9606 GN=TPM3 PE=1 SV=2	TPM3	1.053	1	1.293	1.143	1.221	1.022	1.171	1.138	1.435	NA	NA	NA	NA	NA	NA	NA	NA	NA	1.198	1.042	1.169	1.003	1.196	1.037	NA	NA	NA	NA	NA	NA
Q13228	Methanethiol oxidase OS=Homo sapiens OX=9606 GN=SELENBP1 PE=1 SV=2	SELENBP1	1.04	0.92	1.331	1.218	0.975	0.907	1.011	0.831	0.716	0.817	1.104	2.049	0.924	0.919	1.346	1.226	1.353	1.03	0.671	0.682	1.393	0.776	0.799	1.287	0.671	0.726	0.766	0.776	0.804	0.719
P37802	Transgelin-2 OS=Homo sapiens OX=9606 GN=TAGLN2 PE=1 SV=3	TAGLN2	0.592	0.566	0.554	0.631	0.493	0.572	0.876	1.054	4.183	0.573	0.701	0.712	0.371	3.091	0.575	0.458	0.869	0.539	0.953	0.642	1.044	0.774	0.926	1.142	1.141	0.848	1.284	0.909	1.03	0.832
P22897	Macrophage mannose receptor 1 OS=Homo sapiens OX=9606 GN=MRC1 PE=1 SV=1	MRC1	0.981	1.066	0.907	0.954	1.025	0.925	1.021	0.873	0.7	0.94	0.845	0.964	0.99	0.855	0.999	0.855	1.109	1	1.134	0.866	1.035	0.859	1.065	1.004	1.147	0.825	1.011	1.068	1.074	0.836
P62826	GTP-binding nuclear protein Ran OS=Homo sapiens OX=9606 GN=RAN PE=1 SV=3	RAN	1.069	1.006	1.3	1.464	1.049	1.062	0.957	1.04	0.983	0.885	1.012	1.487	1.084	1.237	1.16	1.358	1.488	1.332	0.973	0.833	1.213	0.937	0.98	0.941	0.68	0.735	0.884	0.829	1.005	0.699
P05109	Protein S100-A8 OS=Homo sapiens OX=9606 GN=S100A8 PE=1 SV=1	S100A8	1.111	0.611	0.958	1.44	1.162	0.813	0.812	0.95	1.746	0.621	1.025	1.611	0.921	5.15	0.747	0.762	2.113	0.99	0.275	0.316	0.396	0.337	0.287	0.223	0.336	0.385	0.653	0.597	0.511	0.368
P62987	Ubiquitin-60S ribosomal protein L40 OS=Homo sapiens OX=9606 GN=UBA52 PE=1 SV=2	UBA52	1.047	0.84	1.163	1.295	0.847	0.824	0.984	0.778	0.691	0.92	1.002	1.406	0.829	1.287	1.016	0.874	1.359	1.056	0.735	0.651	1.708	0.717	0.636	0.877	0.639	0.662	0.546	0.844	0.868	0.717
P25311	Zinc-alpha-2-glycoprotein OS=Homo sapiens OX=9606 GN=AZGP1 PE=1 SV=2	AZGP1	1.066	0.947	1.201	0.885	1.185	0.947	1.09	0.805	0.744	0.912	0.805	1.131	0.988	0.82	1.011	0.913	0.956	0.954	1.126	1.182	0.974	1.058	1.115	0.987	1.121	1.039	1.055	1.026	1.01	0.878
Q86U17	Serpin A11 OS=Homo sapiens OX=9606 GN=SERPINA11 PE=2 SV=2	SERPINA11	1.049	1.322	0.946	1.157	1.234	1.18	1.484	1.088	1.195	1.103	0.715	0.791	1	0.825	0.944	1.205	0.987	1.182	1.045	1.024	0.975	1.062	1.074	1.301	1.093	1.049	0.888	0.858	1.157	1.076
Q13308	Inactive tyrosine-protein kinase 7 OS=Homo sapiens OX=9606 GN=PTK7 PE=1 SV=2	PTK7	0.966	1.092	0.972	1.357	1.049	1.095	0.92	1.03	1.121	NA	NA	NA	NA	NA	NA	NA	NA	NA	1.008	1.019	1.119	1.101	0.998	1.087	NA	NA	NA	NA	NA	NA
Q13275	Semaphorin-3F OS=Homo sapiens OX=9606 GN=SEMA3F PE=2 SV=2	SEMA3F	1.093	1.197	1.122	1.06	1.065	1.15	0.961	1.158	1.029	NA	NA	NA	NA	NA	NA	NA	NA	NA	0.989	1.001	1.011	1.111	1.042	1.07	NA	NA	NA	NA	NA	NA
P35590	Tyrosine-protein kinase receptor Tie-1 OS=Homo sapiens OX=9606 GN=TIE1 PE=1 SV=1	TIE1	1	1.168	1.02	1.237	1.235	1.004	1.064	0.87	0.91	1.046	1.139	0.974	1.08	1.038	1.135	0.91	1.068	0.958	0.883	1.057	0.888	0.79	0.906	0.999	1.016	0.984	1.127	0.981	1.121	1.064
Q92823	Neuronal cell adhesion molecule OS=Homo sapiens OX=9606 GN=NRCAM PE=1 SV=3	NRCAM	0.885	0.912	0.692	0.738	0.855	0.891	0.674	0.817	0.816	0.979	0.898	0.759	0.801	0.836	1.17	1.111	1.012	0.785	0.958	1.151	0.956	0.974	0.981	1.284	1.351	1.069	1.056	1.168	0.953	1.08
P00734	Prothrombin OS=Homo sapiens OX=9606 GN=F2 PE=1 SV=2	F2	1.209	1.12	1.179	1.372	1.194	1.253	1.059	1.116	1.023	1.11	1.054	1.077	1.171	1.167	1.031	1.038	1.095	1.026	0.808	0.848	0.893	0.895	0.811	0.885	0.663	0.789	0.823	0.794	0.901	0.741
Q9H299	SH3 domain-binding glutamic acid-rich-like protein 3 OS=Homo sapiens OX=9606 GN=SH3BGRL3 PE=1 SV=1	SH3BGRL3	0.978	0.81	0.895	1.11	0.732	0.939	0.647	1.004	1.176	NA	NA	NA	NA	NA	NA	NA	NA	NA	1.478	0.689	0.967	1.01	0.993	1.002	NA	NA	NA	NA	NA	NA
Q6UX71	Plexin domain-containing protein 2 OS=Homo sapiens OX=9606 GN=PLXDC2 PE=1 SV=1	PLXDC2	0.98	0.916	1.057	1.041	1.033	0.886	1.015	1.093	0.775	0.75	0.86	1.115	1.08	0.817	1.026	0.929	0.978	0.798	1.185	1.194	1.114	1.125	1.102	1.17	1.154	1.102	1.094	0.96	1.017	0.973
P23470	Receptor-type tyrosine-protein phosphatase gamma OS=Homo sapiens OX=9606 GN=PTPRG PE=1 SV=4	PTPRG	1.036	0.96	0.985	0.97	0.969	0.952	0.891	0.936	0.827	0.87	0.875	1.036	0.872	0.85	0.962	0.919	0.926	1.044	1.16	1.19	0.986	0.945	1.179	1.222	1.126	0.988	1.012	1.08	1.091	0.944
Q9UJF2	Ras GTPase-activating protein nGAP OS=Homo sapiens OX=9606 GN=RASAL2 PE=1 SV=2	RASAL2	1.397	1.51	1.497	3.314	3.246	1.542	1.53	1.904	2.375	NA	NA	NA	NA	NA	NA	NA	NA	NA	1.73	2	0.923	1.333	1.352	1.22	NA	NA	NA	NA	NA	NA
P19320	Vascular cell adhesion protein 1 OS=Homo sapiens OX=9606 GN=VCAM1 PE=1 SV=1	VCAM1	0.939	0.964	0.744	0.764	0.911	0.842	0.853	1.119	1.118	0.868	1.157	1.038	1.102	0.827	1.191	1.203	1.133	1.001	0.99	1.055	0.85	0.956	0.988	1.058	1.26	0.982	0.978	1.125	1.025	0.865
P62328	Thymosin beta-4 OS=Homo sapiens OX=9606 GN=TMSB4X PE=1 SV=2	TMSB4X	0.62	0.452	0.545	0.419	0.439	0.436	0.84	0.989	3.905	NA	NA	NA	NA	NA	NA	NA	NA	NA	1.136	0.546	1.146	0.609	0.964	1.306	NA	NA	NA	NA	NA	NA
Q13332	Receptor-type tyrosine-protein phosphatase S OS=Homo sapiens OX=9606 GN=PTPRS PE=1 SV=3	PTPRS	1.036	0.984	0.952	0.968	1.151	1.049	0.995	0.895	0.75	0.975	0.897	1.093	1.105	0.956	1.323	1.183	1.179	1.043	1.254	1.173	1.013	1.077	1.177	1.207	1.326	1.069	1.139	1.221	1.176	0.955
O75083	WD repeat-containing protein 1 OS=Homo sapiens OX=9606 GN=WDR1 PE=1 SV=4	WDR1	0.79	0.569	0.817	0.985	0.85	0.917	1.001	1.114	2.592	0.927	0.878	0.888	0.934	2.062	0.883	0.828	1.118	0.874	0.884	0.758	1.025	0.806	0.946	0.999	1.126	1.123	0.856	1.094	1.051	0.853
Q9H1B5	Xylosyltransferase 2 OS=Homo sapiens OX=9606 GN=XYLT2 PE=1 SV=2	XYLT2	NA	NA	NA	NA	NA	NA	NA	NA	NA	1.142	0.992	0.943	0.978	1.154	0.846	0.796	1.08	0.999	NA	NA	NA	NA	NA	NA	1.196	1.083	1.263	1.013	1.125	1.293
P02774	Vitamin D-binding protein OS=Homo sapiens OX=9606 GN=GC PE=1 SV=2	GC	1.027	0.963	1.13	0.947	1.147	0.986	1.14	1.059	1.017	0.986	0.911	1.112	0.893	0.942	0.937	0.838	0.997	0.91	1.09	1.078	0.968	1.048	1.062	1.022	1.098	0.958	1.029	0.998	0.977	0.882
P80188	Neutrophil gelatinase-associated lipocalin OS=Homo sapiens OX=9606 GN=LCN2 PE=1 SV=2	LCN2	0.889	0.505	0.74	0.586	1.055	0.53	0.759	1.027	1.062	0.774	0.852	1.909	0.822	1.17	0.746	0.68	1.248	0.936	1.298	0.974	1.189	0.769	1.245	0.742	1.207	1.305	1.196	1.564	1.146	1.268
P30041	Peroxiredoxin-6 OS=Homo sapiens OX=9606 GN=PRDX6 PE=1 SV=3	PRDX6	0.741	0.918	1.18	1.344	0.924	1.035	0.939	1.066	1.241	0.801	1.032	1.16	0.774	1.28	1.216	1.009	1.223	0.952	0.627	0.544	1.468	0.815	0.678	0.888	0.61	0.768	0.945	0.881	0.826	0.734
P02753	Retinol-binding protein 4 OS=Homo sapiens OX=9606 GN=RBP4 PE=1 SV=3	RBP4	0.807	0.903	0.985	0.94	1.157	0.965	1.007	0.708	0.867	0.793	0.671	1.251	0.91	0.73	1.038	0.797	0.983	0.98	1.098	1.068	0.74	0.969	0.956	1.063	1.102	1.029	0.93	1.031	1.342	0.794
Q12866	Tyrosine-protein kinase Mer OS=Homo sapiens OX=9606 GN=MERTK PE=1 SV=2	MERTK	0.806	1.267	0.842	0.768	0.889	1.058	0.864	1.022	0.765	0.892	1.196	0.95	0.973	0.839	1.079	0.815	1.04	0.942	1.251	1.069	0.964	0.969	1.164	1.076	1.229	0.803	1.018	0.864	0.902	0.945
Q9Y2K7	Lysine-specific demethylase 2A OS=Homo sapiens OX=9606 GN=KDM2A PE=1 SV=3	KDM2A	0.904	1.082	0.899	0.893	0.831	0.98	0.872	0.982	0.745	NA	NA	NA	NA	NA	NA	NA	NA	NA	0.997	1.05	0.961	0.99	0.944	1.154	NA	NA	NA	NA	NA	NA
P07477	Trypsin-1 OS=Homo sapiens OX=9606 GN=PRSS1 PE=1 SV=1	PRSS1	1.28	0.93	1.178	0.996	1.253	1.085	1.084	1.118	1.044	NA	NA	NA	NA	NA	NA	NA	NA	NA	0.953	1.095	0.945	1.03	1.04	0.882	NA	NA	NA	NA	NA	NA
P00390	Glutathione reductase, mitochondrial OS=Homo sapiens OX=9606 GN=GSR PE=1 SV=2	GSR	1.049	1.03	1.147	1.02	0.996	0.927	0.972	1.015	0.9	1.295	1.131	1.121	1.075	1.108	1.127	0.992	1.1	1.083	0.939	0.876	0.935	0.76	0.794	1.068	1.02	0.928	0.906	0.941	1.057	1.091
P14543	Nidogen-1 OS=Homo sapiens OX=9606 GN=NID1 PE=1 SV=3	NID1	0.863	0.77	0.714	0.593	0.864	0.783	0.806	0.938	1.053	1.499	0.839	0.664	0.755	1.345	0.969	1.079	0.919	0.75	1.157	1.253	1.117	1.172	1.06	1.211	1.193	1.035	1.175	1.124	0.894	1.012
P07998	Ribonuclease pancreatic OS=Homo sapiens OX=9606 GN=RNASE1 PE=1 SV=4	RNASE1	1.352	0.994	1.221	1.015	1.34	1.026	1.146	1.246	1.237	0.949	0.76	1.263	0.672	0.723	0.937	0.954	0.925	1.088	1.148	1.326	1.113	1.003	1.117	0.96	1.098	0.903	0.722	0.904	0.889	0.832
P00747	Plasminogen OS=Homo sapiens OX=9606 GN=PLG PE=1 SV=2	PLG	1.017	1.013	1.085	0.891	1.165	0.965	1.159	0.928	0.838	1.057	0.942	1.043	0.998	0.996	0.976	0.895	0.981	0.96	0.898	0.955	0.881	0.974	0.861	1.097	1.079	1.051	1.027	0.922	1.054	0.955
P55058	Phospholipid transfer protein OS=Homo sapiens OX=9606 GN=PLTP PE=1 SV=1	PLTP	1.013	1.184	0.794	1.18	0.733	1.224	0.968	0.858	0.663	0.802	1.082	0.789	1.01	0.805	0.973	1.088	0.962	0.89	1.116	1.101	0.97	0.89	1.173	1.04	1.112	1.252	1.08	1.039	1.004	1.215
P67936	Tropomyosin alpha-4 chain OS=Homo sapiens OX=9606 GN=TPM4 PE=1 SV=3	TPM4	0.485	0.401	0.45	0.601	0.495	0.497	0.924	1.118	5.881	0.527	0.721	0.733	0.446	2.636	0.469	0.473	0.692	0.426	0.683	0.522	0.74	0.541	0.726	0.872	0.979	0.821	0.886	0.82	0.824	0.677
O43493	Trans-Golgi network integral membrane protein 2 OS=Homo sapiens OX=9606 GN=TGOLN2 PE=1 SV=4	TGOLN2	1.016	0.97	0.948	0.746	0.944	0.805	1.164	0.852	0.814	0.986	0.838	0.967	0.859	0.893	1.218	1.114	1.075	1.009	1.162	1.062	0.881	0.914	1.086	1.16	1.257	0.933	0.983	1.131	1.062	1.002
P14923	Junction plakoglobin OS=Homo sapiens OX=9606 GN=JUP PE=1 SV=3	JUP	1.158	0.83	0.782	1.025	1.147	1.45	1.162	0.827	0.667	1.316	0.999	1.413	1.012	1.26	0.808	1.081	0.819	0.811	0.903	1.34	0.838	0.757	0.569	0.652	1.521	0.93	1.706	0.946	0.965	1.901
O95980	Reversion-inducing cysteine-rich protein with Kazal motifs OS=Homo sapiens OX=9606 GN=RECK PE=1 SV=1	RECK	1.1	1.133	0.907	0.945	0.929	0.991	0.96	1.033	0.889	1.044	0.917	0.813	1.016	1.073	1.119	1.005	0.99	0.904	1.008	1.094	0.969	0.965	0.947	1.346	1.007	0.928	1.01	0.964	0.853	0.931
Q8IZM9	Probable sodium-coupled neutral amino acid transporter 6 OS=Homo sapiens OX=9606 GN=SLC38A6 PE=1 SV=2	SLC38A6	1.042	1.204	1.191	1.087	1.013	1.034	0.906	0.939	0.476	NA	NA	NA	NA	NA	NA	NA	NA	NA	1.18	0.936	1.105	0.678	1.158	1.116	NA	NA	NA	NA	NA	NA
P04278	Sex hormone-binding globulin OS=Homo sapiens OX=9606 GN=SHBG PE=1 SV=2	SHBG	0.706	0.634	0.371	0.422	0.583	0.602	0.682	1.313	0.764	0.902	1.034	0.536	1.089	0.748	1.438	1.209	1.072	0.667	1.342	1.351	0.675	1.164	1.338	1.656	1.497	1.426	1.16	1.804	1.424	1.66
P00441	Superoxide dismutase [Cu-Zn] OS=Homo sapiens OX=9606 GN=SOD1 PE=1 SV=2	SOD1	0.881	0.943	1.406	1.461	0.792	0.821	0.813	0.82	0.878	0.837	1.437	1.999	0.735	1.362	1.301	0.963	1.504	1.275	0.37	0.416	1.826	0.663	0.417	1.08	0.406	0.462	0.473	0.585	0.786	0.5
P03973	Antileukoproteinase OS=Homo sapiens OX=9606 GN=SLPI PE=1 SV=2	SLPI	1.031	1.004	1.423	1.016	1.302	0.905	1.117	0.816	1.083	NA	NA	NA	NA	NA	NA	NA	NA	NA	1.165	1.004	0.967	0.853	1.086	0.91	NA	NA	NA	NA	NA	NA
Q14112	Nidogen-2 OS=Homo sapiens OX=9606 GN=NID2 PE=1 SV=3	NID2	1.084	0.781	0.986	1.042	1.18	0.984	0.974	1.214	1.238	NA	NA	NA	NA	NA	NA	NA	NA	NA	1.392	1.086	1.133	1.191	1.304	1.034	NA	NA	NA	NA	NA	NA
P10599	Thioredoxin OS=Homo sapiens OX=9606 GN=TXN PE=1 SV=3	TXN	0.973	0.949	1.11	1.257	0.884	0.951	1.014	0.891	1.009	0.74	1.136	1.348	0.77	1.222	1.011	0.808	1.139	0.921	0.843	0.833	1.551	0.818	0.847	1.085	0.768	0.662	0.826	0.788	0.897	0.792
P18669	Phosphoglycerate mutase 1 OS=Homo sapiens OX=9606 GN=PGAM1 PE=1 SV=2	PGAM1	0.998	0.901	0.954	1.227	1.02	0.911	0.824	0.964	1.379	NA	NA	NA	NA	NA	NA	NA	NA	NA	1.073	0.944	1.036	1.034	1.005	1.023	NA	NA	NA	NA	NA	NA
P27169	Serum paraoxonase/arylesterase 1 OS=Homo sapiens OX=9606 GN=PON1 PE=1 SV=3	PON1	1.149	1.347	1.013	1.235	1.026	1.393	1.009	1.072	1.022	0.491	0.86	0.792	1.153	0.413	1.206	1.081	1.215	1.196	1.218	0.976	0.874	0.884	1.322	1.073	0.785	1.082	1.196	1.205	1.236	0.992
P23381	Tryptophan--tRNA ligase, cytoplasmic OS=Homo sapiens OX=9606 GN=WARS PE=1 SV=2	WARS	1.037	0.938	0.725	1.216	0.956	1.079	0.912	1.089	0.794	NA	NA	NA	NA	NA	NA	NA	NA	NA	1.056	1.073	1.237	0.988	1.049	1.096	NA	NA	NA	NA	NA	NA
O15389	Sialic acid-binding Ig-like lectin 5 OS=Homo sapiens OX=9606 GN=SIGLEC5 PE=1 SV=1	SIGLEC5	1.563	0.892	0.971	0.215	0.382	0.789	1.493	1.275	1.317	NA	NA	NA	NA	NA	NA	NA	NA	NA	0.353	1.094	0.772	1.298	0.342	0.415	NA	NA	NA	NA	NA	NA
P21583	Kit ligand OS=Homo sapiens OX=9606 GN=KITLG PE=1 SV=1	KITLG	0.995	1.148	0.846	0.98	1.209	1.157	0.903	1.079	0.935	NA	NA	NA	NA	NA	NA	NA	NA	NA	1.369	1.011	0.902	0.927	1.335	1.279	NA	NA	NA	NA	NA	NA
Q99497	Protein/nucleic acid deglycase DJ-1 OS=Homo sapiens OX=9606 GN=PARK7 PE=1 SV=2	PARK7	1.098	0.894	1.184	1.321	0.915	1.086	0.91	1.161	1.417	0.849	1.096	1.363	0.784	1.292	0.996	0.999	1.255	0.978	0.722	0.629	1.503	0.868	0.848	0.905	0.714	0.739	0.706	0.773	0.719	0.673
Q9UIB8	SLAM family member 5 OS=Homo sapiens OX=9606 GN=CD84 PE=1 SV=1	CD84	0.988	1.071	0.908	0.985	1.003	1.023	0.971	0.986	1.048	0.946	0.691	0.832	0.909	0.976	0.997	1.018	1.058	0.867	1.238	1.178	1.012	1.234	1.224	1.372	1.097	1.112	1.081	0.96	1.108	0.99
P0DJI9	Serum amyloid A-2 protein OS=Homo sapiens OX=9606 GN=SAA2 PE=1 SV=1	SAA2	0.521	0.294	0.798	0.723	0.378	0.667	0.633	5.022	3.791	0.311	3.592	0.261	0.563	0.261	0.235	0.243	0.421	0.99	0.274	0.748	2.055	0.377	0.504	0.379	0.289	0.391	0.558	0.282	0.729	0.579
P08253	72 kDa type IV collagenase OS=Homo sapiens OX=9606 GN=MMP2 PE=1 SV=2	MMP2	0.811	1.087	0.736	0.63	0.801	0.85	0.819	0.699	0.691	0.936	0.726	0.756	0.83	0.792	1.002	0.934	0.759	0.86	1.407	1.494	1.259	1.151	1.288	1.643	1.649	1.224	1.418	1.28	1.351	1.228
P05543	Thyroxine-binding globulin OS=Homo sapiens OX=9606 GN=SERPINA7 PE=1 SV=2	SERPINA7	0.883	1.068	0.796	0.944	1.159	1.015	0.894	1.158	0.866	1.159	1.114	0.861	0.881	1.087	0.799	0.971	1.248	0.946	0.813	1.036	1.052	0.958	0.873	1.136	1.164	0.966	0.945	1.072	1.007	0.943
P02144	Myoglobin OS=Homo sapiens OX=9606 GN=MB PE=1 SV=2	MB	0.991	1.041	1.046	1.284	1.036	0.942	0.955	0.995	0.813	NA	NA	NA	NA	NA	NA	NA	NA	NA	1.073	1.064	1.061	0.973	1.101	1.036	NA	NA	NA	NA	NA	NA
P07738	Bisphosphoglycerate mutase OS=Homo sapiens OX=9606 GN=BPGM PE=1 SV=2	BPGM	0.944	0.817	1.25	1.34	0.893	0.885	0.93	0.894	0.79	1.071	1.293	1.561	0.991	1.25	1.293	1	1.469	1.272	0.735	0.693	1.686	0.808	0.717	0.956	0.906	0.749	0.736	0.8	0.993	0.766
O75368	SH3 domain-binding glutamic acid-rich-like protein OS=Homo sapiens OX=9606 GN=SH3BGRL PE=1 SV=1	SH3BGRL	0.92	0.571	0.838	0.896	1.05	0.712	0.975	0.916	1.488	NA	NA	NA	NA	NA	NA	NA	NA	NA	1.765	0.619	1.377	1.064	0.891	0.997	NA	NA	NA	NA	NA	NA
Q9UQP3	Tenascin-N OS=Homo sapiens OX=9606 GN=TNN PE=1 SV=2	TNN	1.168	0.908	0.882	0.989	0.943	0.986	0.862	0.96	0.906	0.707	0.81	0.908	0.864	0.638	1.26	1.299	0.697	0.729	1.095	1.058	1.061	0.997	0.989	1.195	1.135	0.649	1.014	0.96	1.142	0.907
P08567	Pleckstrin OS=Homo sapiens OX=9606 GN=PLEK PE=1 SV=3	PLEK	0.582	0.445	0.52	0.686	0.66	0.592	1.114	1.242	4.815	0.759	0.943	0.713	0.442	3.512	0.459	0.411	0.773	0.435	0.962	0.731	1.08	0.843	1.185	1.136	1.02	1.17	0.84	0.822	0.862	0.919
Q8TAQ9	SUN domain-containing protein 3 OS=Homo sapiens OX=9606 GN=SUN3 PE=1 SV=4	SUN3	1.152	1.211	1.243	1.121	1.204	1.219	0.871	0.944	0.753	NA	NA	NA	NA	NA	NA	NA	NA	NA	0.878	0.882	0.973	0.832	0.789	0.93	NA	NA	NA	NA	NA	NA
P32119	Peroxiredoxin-2 OS=Homo sapiens OX=9606 GN=PRDX2 PE=1 SV=5	PRDX2	1.004	0.88	1.837	1.85	0.853	0.913	0.981	1.322	0.953	0.869	1.27	2.319	0.906	1.269	1.455	1.083	1.742	1.281	0.399	0.454	2.14	0.879	0.599	0.905	0.292	0.442	0.522	0.589	0.872	0.495
P61026	Ras-related protein Rab-10 OS=Homo sapiens OX=9606 GN=RAB10 PE=1 SV=1	RAB10	1.179	1.248	1.2	1.392	1.413	1.316	1.441	1.013	1.362	NA	NA	NA	NA	NA	NA	NA	NA	NA	1.452	1.034	1.314	1.515	1.11	1.29	NA	NA	NA	NA	NA	NA
Q9NRN5	Olfactomedin-like protein 3 OS=Homo sapiens OX=9606 GN=OLFML3 PE=2 SV=1	OLFML3	1.097	1.102	1.005	1.209	0.835	1.162	1.144	0.935	0.902	NA	NA	NA	NA	NA	NA	NA	NA	NA	1.113	1.015	1.233	1.105	1.12	1.264	NA	NA	NA	NA	NA	NA
P40967	Melanocyte protein PMEL OS=Homo sapiens OX=9606 GN=PMEL PE=1 SV=2	PMEL	1.08	1.027	1.061	0.913	0.989	0.98	1.041	0.852	0.811	1.09	0.75	0.854	0.996	0.855	1.083	0.991	0.808	0.921	1.155	1.019	1.095	0.944	1.207	1.169	1.078	0.969	0.979	1.085	0.847	0.968
Q06141	Regenerating islet-derived protein 3-alpha OS=Homo sapiens OX=9606 GN=REG3A PE=1 SV=1	REG3A	0.934	0.948	0.959	0.846	1.042	0.876	0.901	0.723	0.86	1.301	1.095	0.911	1.019	1.185	0.8	0.926	1.598	0.832	0.973	0.858	0.916	0.978	0.948	0.837	1.161	0.866	1.532	0.805	1.237	1.182
Q6UWP8	Suprabasin OS=Homo sapiens OX=9606 GN=SBSN PE=1 SV=2	SBSN	0.914	1.085	0.914	0.903	0.819	0.615	0.861	0.7	0.762	0.691	0.707	0.667	1.16	0.641	0.811	0.773	0.46	0.49	1.033	1.309	0.71	0.896	1.369	1.19	0.663	0.949	0.914	1.133	1.038	0.851
Q93070	Ecto-ADP-ribosyltransferase 4 OS=Homo sapiens OX=9606 GN=ART4 PE=2 SV=2	ART4	0.839	0.734	0.918	1.16	1.474	0.801	1.229	1.249	0.889	NA	NA	NA	NA	NA	NA	NA	NA	NA	1.038	0.658	0.817	0.969	0.759	1.075	NA	NA	NA	NA	NA	NA
P12273	Prolactin-inducible protein OS=Homo sapiens OX=9606 GN=PIP PE=1 SV=1	PIP	1.217	1.136	1.343	1.349	1.386	1.027	0.946	1.19	1.027	0.968	0.83	1.152	1.332	0.886	0.813	0.99	0.973	1.04	1.503	1.093	1.003	1.051	0.979	1.053	0.981	0.828	0.913	1.339	1.65	0.877
P24821	Tenascin OS=Homo sapiens OX=9606 GN=TNC PE=1 SV=3	TNC	1.147	1.094	0.719	0.853	0.783	0.943	0.662	0.974	0.806	0.837	0.922	0.82	1.012	0.723	1.075	1.326	0.844	0.8	1.328	1.189	1.145	1.077	1.413	1.071	1.097	0.864	0.92	1.001	1.051	0.862
P61916	NPC intracellular cholesterol transporter 2 OS=Homo sapiens OX=9606 GN=NPC2 PE=1 SV=1	NPC2	0.833	0.977	0.837	0.971	0.963	0.89	1.09	0.606	0.621	0.902	0.765	0.966	0.822	0.691	0.929	0.9	0.963	0.932	0.952	1.007	0.971	0.795	0.939	0.954	1.192	1.028	0.93	1.143	1.17	0.869
O15394	Neural cell adhesion molecule 2 OS=Homo sapiens OX=9606 GN=NCAM2 PE=1 SV=2	NCAM2	0.925	0.974	0.984	0.875	1.027	0.939	1.02	1.016	0.717	0.907	1.011	0.923	0.827	0.949	1.015	0.963	1.062	0.838	1.264	0.999	0.836	0.907	1.13	1.113	1.165	0.876	0.926	0.871	0.85	1.016
P05452	Tetranectin OS=Homo sapiens OX=9606 GN=CLEC3B PE=1 SV=3	CLEC3B	1.058	1.061	1.046	1.034	0.884	1.054	1.117	1.076	0.859	0.995	1.084	1.09	0.996	0.904	1.191	0.897	0.933	1.05	1.057	1.084	1.04	0.942	1.133	1.067	1.236	0.949	1.028	1.04	1.052	1.102
P18206	Vinculin OS=Homo sapiens OX=9606 GN=VCL PE=1 SV=4	VCL	0.89	0.733	0.832	0.91	0.821	0.759	1.018	1.155	2.587	0.931	0.921	0.948	0.835	2.12	0.796	0.777	0.866	0.783	0.933	0.934	1.009	0.866	0.93	0.914	0.925	1.005	0.846	0.895	0.972	0.892
P61088	Ubiquitin-conjugating enzyme E2 N OS=Homo sapiens OX=9606 GN=UBE2N PE=1 SV=1	UBE2N	1.194	1.063	1.282	1.258	0.73	1.057	0.894	0.977	0.86	NA	NA	NA	NA	NA	NA	NA	NA	NA	1.139	1.049	1.506	1.106	0.668	1.025	NA	NA	NA	NA	NA	NA
P49908	Selenoprotein P OS=Homo sapiens OX=9606 GN=SELENOP PE=1 SV=3	SELENOP	1.058	1.138	1.089	0.958	0.964	1.188	1.201	0.895	0.822	1.04	0.882	0.901	0.875	0.864	1.105	0.936	0.849	0.855	1.067	1.045	0.926	0.925	1.033	1.141	1.04	1.002	0.893	1.006	0.99	0.863
Q7Z7G0	Target of Nesh-SH3 OS=Homo sapiens OX=9606 GN=ABI3BP PE=1 SV=1	ABI3BP	1.027	1.025	1.244	0.932	1.044	0.905	0.896	0.814	0.554	0.848	0.725	1.132	0.944	0.84	1.024	0.856	0.938	1.144	0.886	1.112	1.046	0.899	0.876	1.243	0.868	0.777	0.905	0.947	0.838	0.957
P35542	Serum amyloid A-4 protein OS=Homo sapiens OX=9606 GN=SAA4 PE=1 SV=2	SAA4	0.852	1.206	0.807	1.142	0.791	1.254	1.108	0.931	0.858	0.84	1.032	0.87	0.817	0.594	0.865	0.943	0.727	0.724	1.086	0.955	0.935	1.081	1.198	0.988	0.748	1.187	0.986	0.841	0.906	1.094
P30101	Protein disulfide-isomerase A3 OS=Homo sapiens OX=9606 GN=PDIA3 PE=1 SV=4	PDIA3	1.148	0.917	1.156	1.186	1.129	1.38	1.118	1.071	1.432	0.925	1.053	0.815	0.802	1.327	0.889	0.762	0.772	0.753	1.021	1.081	1.038	0.832	1.014	1.376	0.94	0.95	0.871	0.847	0.872	0.972
Q4LDE5	Sushi, von Willebrand factor type A, EGF and pentraxin domain-containing protein 1 OS=Homo sapiens OX=9606 GN=SVEP1 PE=1 SV=3	SVEP1	0.994	1.122	1.005	0.923	1.443	0.927	0.921	0.952	0.815	1.344	1.094	1.157	1.319	1.148	1.178	1.155	1.006	0.924	1.023	0.985	1.102	0.995	1.081	1.055	1.085	1.231	1.237	1.002	1.147	1.103
P16035	Metalloproteinase inhibitor 2 OS=Homo sapiens OX=9606 GN=TIMP2 PE=1 SV=2	TIMP2	0.906	1.08	0.801	0.808	0.908	0.875	0.949	0.827	0.755	0.982	0.71	0.803	0.748	0.779	1.046	0.828	0.71	0.897	1.174	1.377	1.116	0.974	1.168	1.29	1.558	1.082	1.019	1.04	1.005	0.958
Q99969	Retinoic acid receptor responder protein 2 OS=Homo sapiens OX=9606 GN=RARRES2 PE=1 SV=1	RARRES2	0.893	0.846	0.937	1.146	1.02	0.936	1.004	1.084	1.33	1.086	0.877	0.948	0.988	1.116	0.864	0.995	0.999	0.943	1.123	0.887	1.119	1.03	1.206	1.21	1.14	0.975	1.017	1.179	0.927	1.076
P41222	Prostaglandin-H2 D-isomerase OS=Homo sapiens OX=9606 GN=PTGDS PE=1 SV=1	PTGDS	1.151	1.06	1.049	0.759	1.138	0.867	1.089	0.884	0.858	0.825	0.642	1.366	0.777	0.675	1.171	1.109	1.297	1.035	1.237	1.082	1.009	0.929	1.261	1.266	1.219	0.897	0.993	1.272	0.992	0.973
P10153	Non-secretory ribonuclease OS=Homo sapiens OX=9606 GN=RNASE2 PE=1 SV=2	RNASE2	1.677	0.96	1.022	0.875	1.197	0.958	1.059	1.052	0.931	1.065	1.084	0.963	1.022	1.126	0.885	0.826	1.158	0.979	1.606	1.209	1.302	1.092	1.752	1.425	1.108	1.126	1.233	1.342	1.645	1.306
P02743	Serum amyloid P-component OS=Homo sapiens OX=9606 GN=APCS PE=1 SV=2	APCS	0.89	0.981	1.545	1.142	1.293	1.052	0.892	1.501	0.812	0.878	1.087	1.125	1.459	1.502	0.553	0.722	1.126	0.851	0.947	1.099	1.382	1.065	1.122	0.737	0.775	0.725	1.095	0.976	1.008	0.908
P05060	Secretogranin-1 OS=Homo sapiens OX=9606 GN=CHGB PE=1 SV=2	CHGB	1.148	0.962	0.923	0.8	0.909	0.844	1.05	0.867	0.767	1.003	1.087	0.969	1.337	1.057	1.313	1.134	1.064	1.008	1.099	1.097	0.964	0.903	1.008	1.148	1.117	1.044	1.235	1.171	1.118	1.02
Q58EX2	Protein sidekick-2 OS=Homo sapiens OX=9606 GN=SDK2 PE=1 SV=3	SDK2	0.988	0.905	0.996	1.013	0.966	0.805	1.028	0.663	0.626	NA	NA	NA	NA	NA	NA	NA	NA	NA	0.907	0.86	0.819	0.8	0.837	0.935	NA	NA	NA	NA	NA	NA
P60174	Triosephosphate isomerase OS=Homo sapiens OX=9606 GN=TPI1 PE=1 SV=3	TPI1	0.951	0.847	1.058	1.115	0.773	0.854	0.896	0.941	1.287	0.885	0.971	1.166	0.846	1.286	0.959	0.926	1.072	0.979	0.948	0.788	1.304	0.885	0.895	0.982	0.821	0.785	0.91	0.96	0.93	0.859
Q71U36	Tubulin alpha-1A chain OS=Homo sapiens OX=9606 GN=TUBA1A PE=1 SV=1	TUBA1A	0.856	0.796	0.786	0.847	0.792	0.903	0.835	1.094	1.395	NA	NA	NA	NA	NA	NA	NA	NA	NA	1.223	1.179	1.566	1.436	1.116	1.669	NA	NA	NA	NA	NA	NA
P04196	Histidine-rich glycoprotein OS=Homo sapiens OX=9606 GN=HRG PE=1 SV=1	HRG	1.141	0.695	1.193	0.741	1.573	0.761	1.083	1.09	0.744	1.124	0.946	0.954	1.093	1.072	1.38	0.979	1.062	1.019	0.739	1.07	0.673	0.746	0.733	0.831	1.778	0.736	1.401	1.17	0.785	1.247
P30530	Tyrosine-protein kinase receptor UFO OS=Homo sapiens OX=9606 GN=AXL PE=1 SV=4	AXL	1.045	0.95	1.187	1.195	1.114	0.847	1.157	1.147	0.844	1	0.95	0.903	1.147	0.961	0.874	1.035	0.919	0.931	1.133	1.044	0.913	0.906	1.024	1.125	1.225	1.013	0.771	1.037	1.106	0.858
P02766	Transthyretin OS=Homo sapiens OX=9606 GN=TTR PE=1 SV=1	TTR	0.875	1.133	1.356	1.001	1.313	1.072	1.102	0.726	0.749	1.071	0.942	1.451	0.973	0.942	1.168	0.823	1.191	1.114	1.049	0.937	0.738	0.848	0.934	0.934	1.04	0.984	0.848	0.945	1.272	0.911
O14798	Tumor necrosis factor receptor superfamily member 10C OS=Homo sapiens OX=9606 GN=TNFRSF10C PE=1 SV=3	TNFRSF10C	1.07	0.946	0.799	0.87	1.101	0.917	1.04	1.017	0.774	1.374	1.219	1.204	1.043	1.26	0.983	0.828	1.393	1.317	1.158	1.089	0.791	0.789	1.157	0.984	1.262	1.078	0.997	1.07	1.038	0.973
P35916	Vascular endothelial growth factor receptor 3 OS=Homo sapiens OX=9606 GN=FLT4 PE=1 SV=3	FLT4	0.862	0.786	1.012	0.975	1.247	0.914	1	1.134	0.816	0.926	1.068	1.172	1.081	0.859	0.731	0.931	0.888	0.945	1.098	1.036	0.946	1.011	1.083	1.106	0.92	1.017	1.072	0.958	0.925	1.081
O00391	Sulfhydryl oxidase 1 OS=Homo sapiens OX=9606 GN=QSOX1 PE=1 SV=3	QSOX1	1.091	1.116	1.078	1.082	1.051	1.074	1.031	1.026	0.863	1.07	0.986	1.032	1.079	1.127	0.995	0.952	1.124	0.972	1.139	1.121	1.039	0.955	1.114	1.044	1.145	1.006	0.954	1.132	1.062	1.086
P00533	Epidermal growth factor receptor OS=Homo sapiens OX=9606 GN=EGFR PE=1 SV=2	EGFR	1.109	1.059	1.053	1.08	0.994	1.067	0.914	1.029	0.844	0.934	0.926	0.796	0.973	0.914	1.087	0.847	0.885	0.856	1.121	1.187	1.157	1.002	1.124	1.125	1.057	0.987	1.045	0.951	1.033	1.008
O60462	Neuropilin-2 OS=Homo sapiens OX=9606 GN=NRP2 PE=1 SV=3	NRP2	1.005	0.939	0.86	0.856	1.001	0.888	0.808	0.988	0.836	1.421	0.995	0.905	1.198	1.151	0.981	1.171	1.118	1.005	1.109	1.047	0.969	0.866	1.061	1.031	0.971	1.05	0.933	0.985	0.879	1.021
Q9ULI3	Protein HEG homolog 1 OS=Homo sapiens OX=9606 GN=HEG1 PE=1 SV=3	HEG1	0.931	1.049	0.907	0.829	0.981	0.945	0.854	1.044	0.782	0.965	0.902	0.824	0.913	0.897	1.005	1.088	0.966	0.966	1.278	1.242	0.878	1.064	1.144	1.212	1.115	0.956	0.936	0.887	0.9	1.05
Q96CX2	BTB/POZ domain-containing protein KCTD12 OS=Homo sapiens OX=9606 GN=KCTD12 PE=1 SV=1	KCTD12	1.205	1.253	0.988	0.825	0.99	1.224	0.804	1.014	0.696	1.221	0.954	1.135	1.293	1.354	0.864	1.022	1.068	1.506	1.141	1.22	1.184	0.97	1.083	0.968	1.099	1.372	1.239	0.987	0.933	1.362
B9A064	Immunoglobulin lambda-like polypeptide 5 OS=Homo sapiens OX=9606 GN=IGLL5 PE=2 SV=2	IGLL5	0.933	0.856	1.173	0.784	1.268	0.876	0.944	1.431	0.717	0.821	0.882	0.819	0.646	1.219	0.854	0.606	0.594	1.016	1.047	1.136	1.196	0.994	1.071	0.912	0.822	0.565	0.572	1.337	0.513	1.115
P01591	Immunoglobulin J chain OS=Homo sapiens OX=9606 GN=JCHAIN PE=1 SV=4	JCHAIN	1.319	0.971	1.25	1.271	1.261	1.181	1.272	1.212	0.822	0.953	1.045	0.998	0.893	0.99	1.13	0.813	0.84	0.914	1.532	1.42	1.441	1.406	1.522	1.116	0.791	0.894	0.814	1.313	0.796	1.261
Q86WI1	Fibrocystin-L OS=Homo sapiens OX=9606 GN=PKHD1L1 PE=2 SV=2	PKHD1L1	1.114	1.01	1.081	1.152	1.183	1.04	1.115	0.951	1.039	1.118	0.882	0.983	1.189	1.053	0.978	0.992	1.359	0.911	1.146	1.1	1.137	1.001	1.197	1.069	1.018	1.298	1.179	1.256	1.15	0.921
P02787	Serotransferrin OS=Homo sapiens OX=9606 GN=TF PE=1 SV=3	TF	1.052	0.972	0.933	0.906	1.155	1.056	0.955	1.306	0.869	1.291	0.908	1.044	0.923	1.24	1.106	0.992	1.007	0.906	0.97	0.852	0.943	0.813	1.008	0.86	1.11	0.956	1.028	0.892	0.993	0.889
Q13885	Tubulin beta-2A chain OS=Homo sapiens OX=9606 GN=TUBB2A PE=1 SV=1	TUBB2A	0.865	0.95	0.928	0.987	0.909	1.046	1.044	0.935	0.903	1.058	0.787	0.929	0.918	1.307	0.912	0.849	1.025	0.867	1.024	1.072	1.171	1.052	0.977	1.057	1.405	1.361	1.352	1.368	1.499	1.281
P04179	Superoxide dismutase [Mn], mitochondrial OS=Homo sapiens OX=9606 GN=SOD2 PE=1 SV=3	SOD2	1.158	1.115	0.966	0.773	1.062	1.04	1.021	1.08	0.709	NA	NA	NA	NA	NA	NA	NA	NA	NA	0.691	1.096	1.138	1.077	1.275	1.041	NA	NA	NA	NA	NA	NA
P11277	Spectrin beta chain, erythrocytic OS=Homo sapiens OX=9606 GN=SPTB PE=1 SV=5	SPTB	1.3	0.78	1.274	0.826	0.96	0.889	0.908	1.869	1.191	1.223	1.368	2.06	0.908	1.323	1.057	1	0.948	1.047	0.612	0.519	0.803	0.699	0.556	0.692	0.927	0.722	0.778	0.881	0.818	0.716
P60900	Proteasome subunit alpha type-6 OS=Homo sapiens OX=9606 GN=PSMA6 PE=1 SV=1	PSMA6	1.083	0.949	1.032	1.301	1.03	0.952	0.986	0.986	0.936	1.125	1.237	1.14	1.249	1.41	1.171	1.153	1.403	1.301	0.939	1.085	1.121	1.034	0.888	1.007	1.004	0.882	0.9	0.81	1.034	1.037
Q9NPR2	Semaphorin-4B OS=Homo sapiens OX=9606 GN=SEMA4B PE=1 SV=4	SEMA4B	0.942	0.983	1.02	0.943	1.016	0.972	0.912	1.027	0.778	1.047	1.03	0.964	1.031	0.885	1.078	1.011	0.953	1	0.951	1.121	1.002	0.918	0.926	1.179	1.198	0.949	1.014	1.08	1.018	0.847
Q99784	Noelin OS=Homo sapiens OX=9606 GN=OLFM1 PE=1 SV=4	OLFM1	0.963	1.249	1.155	0.809	0.869	1.169	0.698	0.963	0.589	0.915	0.863	0.839	1.099	0.927	1.256	1.102	1.139	1.003	1.204	1.059	0.989	0.971	1.165	1.392	1.401	1.103	0.99	1.181	1.1	1.126
P00491	Purine nucleoside phosphorylase OS=Homo sapiens OX=9606 GN=PNP PE=1 SV=2	PNP	1.397	0.994	1.166	1.671	1.162	1.122	0.886	1.347	1.375	1.028	0.953	1.512	1.279	1.795	1.257	1.076	1.964	1.833	1.253	0.891	1.707	1.061	0.776	1.073	0.923	1.106	1.214	1.116	1.236	0.999
O14786	Neuropilin-1 OS=Homo sapiens OX=9606 GN=NRP1 PE=1 SV=3	NRP1	1.121	0.904	1.049	0.966	1.062	1.04	0.83	0.951	0.764	0.985	0.875	0.808	0.875	0.957	0.988	0.982	1.07	0.798	1.229	1.108	1.118	0.936	1.138	1.127	1.223	0.924	0.997	1	1.004	0.997
P36955	Pigment epithelium-derived factor OS=Homo sapiens OX=9606 GN=SERPINF1 PE=1 SV=4	SERPINF1	0.994	0.908	1.194	1.182	1.034	0.886	1.017	0.926	0.917	0.945	0.825	1.418	0.881	0.856	0.946	0.891	0.789	1.244	1.035	1.034	1.031	0.966	1.014	0.97	1.097	0.957	0.81	0.874	0.868	0.915
Q9Y4D7	Plexin-D1 OS=Homo sapiens OX=9606 GN=PLXND1 PE=1 SV=3	PLXND1	0.913	1.033	0.948	0.952	0.949	0.946	0.94	0.9	0.753	NA	NA	NA	NA	NA	NA	NA	NA	NA	1.127	1.057	1.072	0.935	1.063	1.007	NA	NA	NA	NA	NA	NA
Q9UK23	N-acetylglucosamine-1-phosphodiester alpha-N-acetylglucosaminidase OS=Homo sapiens OX=9606 GN=NAGPA PE=1 SV=2	NAGPA	0.917	1.093	0.939	0.962	0.998	1.059	0.999	0.936	0.852	1.002	1.04	1.262	1.182	1.001	1.111	1.006	1.219	1.002	0.939	0.887	0.94	1.142	0.965	1.215	1.057	0.906	0.753	0.942	1.045	0.967
O60279	Sushi domain-containing protein 5 OS=Homo sapiens OX=9606 GN=SUSD5 PE=1 SV=3	SUSD5	0.909	0.754	0.787	0.64	0.749	0.642	0.895	0.879	0.625	0.984	0.701	0.909	0.867	0.89	1.107	1.163	1.045	0.961	1.077	1.066	0.771	0.958	1.06	0.995	1.261	0.952	0.956	0.979	0.944	0.862
P78509	Reelin OS=Homo sapiens OX=9606 GN=RELN PE=1 SV=3	RELN	1.048	0.942	0.742	0.916	0.926	1.019	0.958	0.851	1.106	1.26	0.938	1.08	1.359	1.002	0.984	1.124	0.931	0.868	0.815	1.004	1.173	1.007	1.029	1.036	1.054	1.162	1.145	1.472	1.225	1.008
P29401	Transketolase OS=Homo sapiens OX=9606 GN=TKT PE=1 SV=3	TKT	0.976	0.809	0.95	1.097	0.883	0.883	0.924	1.011	1.04	1.007	0.872	1.142	0.946	1.111	0.853	0.834	0.867	1.002	1.063	0.955	1.263	1.036	1.118	1.1	1.231	0.978	1.184	1.251	1.554	1.31
P09486	SPARC OS=Homo sapiens OX=9606 GN=SPARC PE=1 SV=1	SPARC	0.603	0.511	0.48	0.433	0.648	0.607	0.676	0.674	0.582	1.408	0.474	0.3	0.349	1.072	0.402	0.693	0.633	0.434	1.986	1.469	1.367	1.246	1.788	1.383	1.699	1.783	1.456	2.095	1.795	1.364
Q9Y490	Talin-1 OS=Homo sapiens OX=9606 GN=TLN1 PE=1 SV=3	TLN1	0.765	0.731	0.739	0.831	0.873	0.795	0.963	1.049	2.809	0.868	0.798	0.75	0.798	1.876	0.696	0.725	0.843	0.786	1.061	0.813	1.132	1.024	1.155	1.178	1.154	1.152	0.963	0.989	1.044	0.913
Q9HBR0	Putative sodium-coupled neutral amino acid transporter 10 OS=Homo sapiens OX=9606 GN=SLC38A10 PE=1 SV=2	SLC38A10	0.922	0.824	0.834	0.926	0.926	0.73	0.866	0.86	0.797	1.031	0.909	0.942	1.001	0.879	1.074	1.209	1.035	0.9	1.129	1.031	0.885	0.897	0.948	1.051	1.35	1.086	0.925	1.023	1.034	0.941
P26447	Protein S100-A4 OS=Homo sapiens OX=9606 GN=S100A4 PE=1 SV=1	S100A4	0.936	0.898	1.642	1.302	0.948	0.937	1.22	0.986	1.342	0.701	1.124	1.852	0.84	1.612	1.102	0.89	1.15	1.081	0.583	0.505	1.822	0.663	0.672	0.764	0.465	0.45	0.583	0.59	0.625	0.449
P37837	Transaldolase OS=Homo sapiens OX=9606 GN=TALDO1 PE=1 SV=2	TALDO1	1.065	0.839	1.004	1.289	0.856	0.915	0.876	1.015	1.077	0.801	0.878	1.132	0.872	1.12	0.915	0.868	1.091	0.994	1.086	1.002	1.267	1.03	1.108	1.125	0.892	0.732	0.8	0.972	1.1	0.856
P07996	Thrombospondin-1 OS=Homo sapiens OX=9606 GN=THBS1 PE=1 SV=2	THBS1	0.767	0.353	0.46	0.286	0.72	0.452	1.033	0.989	0.832	2.467	0.881	0.534	0.575	1.829	0.745	0.794	0.85	0.528	1.707	1.074	0.985	1.148	1.865	0.815	1.11	1.014	1.168	1.483	0.95	1.421
P49247	Ribose-5-phosphate isomerase OS=Homo sapiens OX=9606 GN=RPIA PE=1 SV=3	RPIA	0.946	0.744	1.155	1.016	0.845	0.83	0.905	0.823	0.753	NA	NA	NA	NA	NA	NA	NA	NA	NA	0.762	0.827	1.395	0.916	0.83	0.919	NA	NA	NA	NA	NA	NA
Q13103	Secreted phosphoprotein 24 OS=Homo sapiens OX=9606 GN=SPP2 PE=1 SV=1	SPP2	0.775	0.974	0.5	0.525	0.635	0.966	0.64	0.92	1.068	0.966	0.877	0.651	0.966	0.983	1.05	1.079	1.007	0.723	1.135	1.403	1.156	1.361	1.253	1.317	1.44	1.153	1.138	0.919	0.879	1.177
P08294	Extracellular superoxide dismutase [Cu-Zn] OS=Homo sapiens OX=9606 GN=SOD3 PE=1 SV=2	SOD3	0.942	1.027	6.548	0.668	1.357	0.828	0.882	0.663	0.575	1.029	0.771	0.744	1.269	0.9	1.216	0.903	1.12	1.049	0.925	1.241	1.013	0.997	1.143	1.356	0.982	0.976	1.024	1.021	1.142	0.991
Q9HAT2	Sialate O-acetylesterase OS=Homo sapiens OX=9606 GN=SIAE PE=1 SV=1	SIAE	0.765	0.715	0.712	0.707	0.732	0.707	0.837	0.941	0.769	NA	NA	NA	NA	NA	NA	NA	NA	NA	1.652	1.228	1.344	1.246	1.598	1.765	NA	NA	NA	NA	NA	NA
P06702	Protein S100-A9 OS=Homo sapiens OX=9606 GN=S100A9 PE=1 SV=1	S100A9	1.217	0.863	1.001	1.487	1.111	0.973	0.959	1.134	1.642	0.897	0.838	1.371	1.006	3.046	0.658	0.704	1.582	1.139	0.519	0.537	0.597	0.483	0.491	0.428	0.619	0.607	0.88	0.769	0.645	0.59
O95497	Pantetheinase OS=Homo sapiens OX=9606 GN=VNN1 PE=1 SV=2	VNN1	1.538	0.774	1.561	1.163	0.624	1.013	0.54	1.093	0.767	0.71	0.844	1.063	0.423	0.843	1.089	0.434	0.677	0.874	0.819	1.084	0.873	1.156	0.725	1.381	0.491	1.177	0.718	1.774	1.077	0.432
P23471	Receptor-type tyrosine-protein phosphatase zeta OS=Homo sapiens OX=9606 GN=PTPRZ1 PE=1 SV=4	PTPRZ1	1.057	0.979	0.846	0.827	0.855	0.898	0.58	0.899	0.703	0.887	0.994	0.868	0.979	0.895	1.071	1.151	1.023	0.95	1.092	1.058	1.082	0.908	1.039	1.439	1.296	1.017	1.159	1.115	0.943	0.962
P34096	Ribonuclease 4 OS=Homo sapiens OX=9606 GN=RNASE4 PE=1 SV=3	RNASE4	1.243	0.975	1.018	1.057	1.068	1.075	0.83	1.181	1.233	1.018	1.091	1.09	1.074	1.054	1.04	0.976	1.085	1.106	1.148	1.054	1.254	1.19	1.101	1.134	1.163	1.01	1.039	1.188	1.101	1.114
Q14508	WAP four-disulfide core domain protein 2 OS=Homo sapiens OX=9606 GN=WFDC2 PE=1 SV=2	WFDC2	1.012	0.905	0.897	0.807	0.875	0.842	1.053	1.263	0.995	NA	NA	NA	NA	NA	NA	NA	NA	NA	1.007	0.809	0.918	0.84	1.232	0.524	NA	NA	NA	NA	NA	NA
A1L4H1	Soluble scavenger receptor cysteine-rich domain-containing protein SSC5D OS=Homo sapiens OX=9606 GN=SSC5D PE=1 SV=3	SSC5D	1.059	1.318	1.278	1.157	1.102	1.255	1.442	1.046	0.974	0.917	0.754	0.973	1.109	0.898	0.944	0.92	1.018	1.285	1.103	1.003	1.132	1.018	1.123	0.985	0.787	0.872	0.893	0.914	0.853	0.915
Q7Z5N4	Protein sidekick-1 OS=Homo sapiens OX=9606 GN=SDK1 PE=2 SV=3	SDK1	1.006	1.065	0.87	1.066	0.885	0.886	0.859	0.93	0.866	0.918	0.788	0.76	1.053	0.933	0.842	1.044	0.947	0.914	1.044	1.175	1.14	1.048	1.001	1.34	0.945	0.947	0.797	0.948	0.872	0.905
Q9BYQ0	Keratin-associated protein 9-8 OS=Homo sapiens OX=9606 GN=KRTAP9-8 PE=1 SV=2	KRTAP9-8	0.782	2.128	0.894	0.712	1.013	0.653	0.937	0.893	0.957	NA	NA	NA	NA	NA	NA	NA	NA	NA	0.846	0.535	0.939	0.89	0.597	0.732	NA	NA	NA	NA	NA	NA
P07737	Profilin-1 OS=Homo sapiens OX=9606 GN=PFN1 PE=1 SV=2	PFN1	0.852	0.913	0.889	0.922	0.878	0.885	1.077	1.039	2.079	0.904	0.91	0.88	0.86	1.797	0.81	0.795	1.056	0.814	1.06	0.955	0.926	1.071	1.059	1.103	1.109	1	1.119	1.003	1.043	0.924
Q6UXB8	Peptidase inhibitor 16 OS=Homo sapiens OX=9606 GN=PI16 PE=1 SV=1	PI16	1.058	1.215	0.928	0.88	0.965	0.886	0.746	0.795	0.571	0.597	0.605	0.986	0.784	0.593	1.3	2.261	1.18	1.05	1.328	1.373	0.714	1.125	1.173	1.425	1.507	0.779	0.783	0.965	0.746	0.711
P07602	Prosaposin OS=Homo sapiens OX=9606 GN=PSAP PE=1 SV=2	PSAP	0.924	0.865	0.851	0.825	0.861	0.758	0.979	0.879	0.743	1.079	0.857	0.749	0.854	0.881	0.871	0.862	0.865	0.759	1.337	1.221	1.148	1.098	1.32	1.232	1.25	1.156	1.01	1.233	1.221	1.112
P47972	Neuronal pentraxin-2 OS=Homo sapiens OX=9606 GN=NPTX2 PE=1 SV=2	NPTX2	1.053	1	0.766	0.904	0.862	0.953	0.723	0.895	0.682	NA	NA	NA	NA	NA	NA	NA	NA	NA	0.889	1.012	1.035	1.13	1.029	1.497	NA	NA	NA	NA	NA	NA
P98160	Basement membrane-specific heparan sulfate proteoglycan core protein OS=Homo sapiens OX=9606 GN=HSPG2 PE=1 SV=4	HSPG2	1.11	1.03	0.981	0.915	0.966	0.944	0.948	0.944	0.785	0.89	0.741	0.97	1.077	0.848	1.049	1.034	0.908	0.976	1.064	1.126	1.122	0.987	1.129	1.102	1.057	0.951	0.969	1.002	0.995	0.964
P35443	Thrombospondin-4 OS=Homo sapiens OX=9606 GN=THBS4 PE=1 SV=2	THBS4	1.093	1.269	0.559	1.015	0.546	0.994	0.377	0.747	0.418	0.788	0.575	0.814	0.967	0.629	1.362	1.351	0.789	0.913	1.101	1.289	1.541	1.043	1.076	1.457	1.438	1.191	1.193	1.281	1.162	1.153
P07911	Uromodulin OS=Homo sapiens OX=9606 GN=UMOD PE=1 SV=1	UMOD	0.934	0.758	0.98	0.953	0.866	0.866	0.748	1.091	0.758	1.31	1.046	0.819	1.131	1.301	0.821	0.917	0.968	0.947	1.098	0.972	1.061	0.959	1.035	0.963	1.308	0.924	1.156	1.003	0.969	0.799
Q5VY43	Platelet endothelial aggregation receptor 1 OS=Homo sapiens OX=9606 GN=PEAR1 PE=1 SV=1	PEAR1	1.203	1.258	1.03	1.235	1.258	1.336	1.169	1.232	1.202	1.17	1.007	1.112	1.056	1.143	1.005	1.047	1.246	0.954	1.194	1.054	0.952	1.019	1.282	1.266	1.053	1.095	0.779	1.01	1.013	1.071
O14594	Neurocan core protein OS=Homo sapiens OX=9606 GN=NCAN PE=1 SV=3	NCAN	1.223	1.04	1.157	0.931	1.03	0.971	0.96	1.023	0.94	1.598	0.876	0.819	1.018	1.302	0.966	1.226	1.208	0.911	1.067	0.996	1.079	1.125	1.118	1.255	1.052	1.189	1.109	1.294	1.104	1.301
P07237	Protein disulfide-isomerase OS=Homo sapiens OX=9606 GN=P4HB PE=1 SV=3	P4HB	1.088	1.039	0.88	0.988	0.779	1.017	1.015	1.048	1.141	1.035	0.882	0.941	0.926	0.992	0.96	1.016	0.969	0.897	1.172	1.123	0.958	1.028	1.047	1.066	1.083	0.948	0.987	1.015	1.049	0.946
O00533	Neural cell adhesion molecule L1-like protein OS=Homo sapiens OX=9606 GN=CHL1 PE=1 SV=4	CHL1	0.997	1.054	1.018	0.841	0.937	1.112	0.923	1.031	0.788	0.911	0.903	0.959	0.95	0.811	1.087	0.912	0.931	0.986	1.112	1.189	1.06	1.01	1.088	1.085	1.115	0.941	1.026	1.173	1.009	1.084
Q6EMK4	Vasorin OS=Homo sapiens OX=9606 GN=VASN PE=1 SV=1	VASN	1.08	1.148	1.097	0.999	0.994	0.975	0.904	0.838	0.824	0.888	0.809	0.972	0.969	0.858	1.038	1.147	0.953	1.007	1.27	1.119	1.097	0.893	1.067	1.079	1.094	0.886	0.937	0.976	0.943	0.874
P01033	Metalloproteinase inhibitor 1 OS=Homo sapiens OX=9606 GN=TIMP1 PE=1 SV=1	TIMP1	0.664	0.581	0.627	0.425	0.578	0.552	0.896	0.831	0.737	1.252	0.729	0.67	0.491	1.019	0.654	0.695	0.772	0.655	1.612	1.128	1.083	1.025	1.413	1.373	1.241	1.198	1.137	1.324	1.187	1.066
P04004	Vitronectin OS=Homo sapiens OX=9606 GN=VTN PE=1 SV=1	VTN	1.009	1.182	1.126	1.167	1.183	1.245	1.326	0.953	0.985	1.041	1.07	1.196	1.033	0.964	1.054	0.948	0.982	1.127	0.9	0.812	0.914	0.878	0.889	1.025	0.776	0.95	0.926	0.898	0.963	0.872
Q9UK55	Protein Z-dependent protease inhibitor OS=Homo sapiens OX=9606 GN=SERPINA10 PE=1 SV=1	SERPINA10	0.861	1.113	1.138	1.018	0.933	1.139	1.512	1.192	0.963	1.025	0.954	0.901	0.718	0.848	0.977	0.822	0.932	0.917	0.793	1.061	1.175	1	0.905	0.867	0.951	1.144	0.853	1.041	1.192	0.872
Q15942	Zyxin OS=Homo sapiens OX=9606 GN=ZYX PE=1 SV=1	ZYX	0.707	0.763	0.762	0.842	0.62	0.687	0.942	0.909	2.618	NA	NA	NA	NA	NA	NA	NA	NA	NA	0.874	0.831	0.891	0.969	0.872	1.216	NA	NA	NA	NA	NA	NA
O94985	Calsyntenin-1 OS=Homo sapiens OX=9606 GN=CLSTN1 PE=1 SV=1	CLSTN1	1.031	1.14	0.997	1.112	0.998	1.15	0.997	0.961	1.04	1.03	0.926	0.827	1.098	1.052	1.023	1.062	1.052	0.914	1.07	1.106	1.097	0.968	1.141	1.331	1.137	1.016	1.158	1.093	1.146	1.139
Q15582	Transforming growth factor-beta-induced protein ig-h3 OS=Homo sapiens OX=9606 GN=TGFBI PE=1 SV=1	TGFBI	0.947	1.029	0.861	1.071	0.922	0.915	0.92	0.956	0.896	1.115	0.957	0.834	0.994	1.053	0.985	0.955	0.938	0.781	1.039	1.043	1.137	1.095	1.02	1.388	1.105	1.005	1.165	0.994	1.238	0.906
P13501	C-C motif chemokine 5 OS=Homo sapiens OX=9606 GN=CCL5 PE=1 SV=3	CCL5	0.616	0.355	0.425	0.393	0.955	0.562	0.623	0.721	0.757	4.525	1.069	0.682	0.67	4.336	0.541	0.753	0.985	0.526	0.877	0.686	0.534	0.621	0.824	0.906	0.692	0.574	0.588	1.233	0.665	1.01
P13591	Neural cell adhesion molecule 1 OS=Homo sapiens OX=9606 GN=NCAM1 PE=1 SV=3	NCAM1	1.026	0.988	0.944	0.832	0.923	1.031	0.802	1.002	0.738	1.034	0.942	0.966	1.043	0.939	1.02	1.186	1.146	0.903	1.221	1.132	1.072	0.977	1.185	1.175	1.369	0.984	1.198	1.048	1.048	1.037
Q12884	Prolyl endopeptidase FAP OS=Homo sapiens OX=9606 GN=FAP PE=1 SV=5	FAP	1.131	1.024	0.86	0.981	0.816	0.989	0.613	0.9	0.763	0.949	0.908	1.132	0.784	0.817	1.089	0.98	0.852	0.888	1.078	1.16	1.224	1.018	1.051	1.314	1.216	0.92	1.001	0.935	0.906	0.954
O14818	Proteasome subunit alpha type-7 OS=Homo sapiens OX=9606 GN=PSMA7 PE=1 SV=1	PSMA7	0.883	0.691	0.953	1.365	0.795	0.812	0.783	0.992	1.007	NA	NA	NA	NA	NA	NA	NA	NA	NA	0.852	1.085	1.233	1.082	0.792	0.954	NA	NA	NA	NA	NA	NA
P05121	Plasminogen activator inhibitor 1 OS=Homo sapiens OX=9606 GN=SERPINE1 PE=1 SV=1	SERPINE1	0.655	0.484	0.541	0.515	0.752	0.547	0.773	0.798	0.738	NA	NA	NA	NA	NA	NA	NA	NA	NA	1.861	1.122	1.239	1.178	1.566	1.285	NA	NA	NA	NA	NA	NA
P11717	Cation-independent mannose-6-phosphate receptor OS=Homo sapiens OX=9606 GN=IGF2R PE=1 SV=3	IGF2R	0.935	1.097	0.885	0.914	0.911	0.979	0.872	0.871	0.762	1.008	0.928	0.919	0.976	1.027	0.982	1.089	1.071	0.876	1.142	1.137	0.967	0.921	1.047	1.112	1.153	0.944	1.063	1.001	1.012	1.073
Q08257	Quinone oxidoreductase OS=Homo sapiens OX=9606 GN=CRYZ PE=1 SV=1	CRYZ	1.041	0.944	1.067	2.487	1.008	0.959	1.085	0.987	0.86	NA	NA	NA	NA	NA	NA	NA	NA	NA	1.341	1.112	1.103	0.985	1.153	1.089	NA	NA	NA	NA	NA	NA
Q7Z3B1	Neuronal growth regulator 1 OS=Homo sapiens OX=9606 GN=NEGR1 PE=1 SV=3	NEGR1	1.054	0.929	0.982	0.849	0.941	0.893	0.804	0.848	0.772	NA	NA	NA	NA	NA	NA	NA	NA	NA	0.964	0.911	0.955	0.789	0.957	0.99	NA	NA	NA	NA	NA	NA
P12955	Xaa-Pro dipeptidase OS=Homo sapiens OX=9606 GN=PEPD PE=1 SV=3	PEPD	1.308	1.209	1.036	1.148	0.911	1.16	1.018	1.082	0.79	0.782	0.955	0.789	0.928	0.645	0.846	0.818	0.884	0.864	1.257	1.259	1.306	1.039	1.191	1.27	0.942	0.925	0.98	1.074	1.06	0.827
Q8WWZ8	Oncoprotein-induced transcript 3 protein OS=Homo sapiens OX=9606 GN=OIT3 PE=1 SV=2	OIT3	1.019	1.117	1.11	1.064	0.905	0.997	0.997	0.968	1.043	0.914	0.875	0.811	1.165	0.887	1.063	1.19	0.954	0.945	0.917	1.121	1.045	0.982	0.906	0.978	0.956	0.982	0.947	1.017	0.93	0.895
P15151	Poliovirus receptor OS=Homo sapiens OX=9606 GN=PVR PE=1 SV=2	PVR	0.871	1.007	1.03	0.806	0.805	1.029	0.915	1.156	0.975	0.98	1.05	0.785	1.193	1.015	1.202	1.159	1.195	0.931	0.934	0.932	0.968	0.863	0.832	0.931	1.162	1.065	1.01	1.009	1.147	0.99
P00740	Coagulation factor IX OS=Homo sapiens OX=9606 GN=F9 PE=1 SV=2	F9	1.282	1.316	1.706	1.493	1.498	1.262	1.797	1.126	1.31	1.106	1.126	1.38	1.197	1.152	1.185	1.046	1.307	1.43	0.368	0.497	0.426	0.464	0.404	0.465	0.403	0.458	0.406	0.477	0.429	0.478
Q86YZ3	Hornerin OS=Homo sapiens OX=9606 GN=HRNR PE=1 SV=2	HRNR	0.911	1.242	1.114	1.342	1.409	1.253	1.193	0.477	0.597	0.855	0.787	0.856	0.687	0.816	0.487	0.57	0.438	0.618	0.871	1.104	0.961	0.661	0.54	0.687	1.368	0.637	1.153	0.443	0.577	1.699
P07988	Pulmonary surfactant-associated protein B OS=Homo sapiens OX=9606 GN=SFTPB PE=1 SV=3	SFTPB	0.934	0.885	0.879	0.723	0.805	1.046	0.885	0.865	0.753	1.258	0.697	0.837	0.988	0.991	0.698	1.345	0.903	0.859	1.129	0.713	0.949	0.931	0.978	1.071	1.026	1.193	0.934	1.185	1.283	0.834
Q7Z7M9	Polypeptide N-acetylgalactosaminyltransferase 5 OS=Homo sapiens OX=9606 GN=GALNT5 PE=1 SV=1	GALNT5	1.074	1.172	0.839	1.09	0.924	1.295	0.807	0.861	0.811	0.859	0.735	1.185	1.117	0.764	0.922	1.316	0.943	1.045	1.014	1.296	0.773	0.985	0.964	1.339	1.451	0.985	1.103	0.88	1.128	0.962
O00592	Podocalyxin OS=Homo sapiens OX=9606 GN=PODXL PE=1 SV=2	PODXL	0.965	1.072	1.262	0.822	0.983	1.138	1.028	1.076	0.819	0.957	0.941	1.013	0.767	0.925	1.019	0.843	0.871	0.936	1.184	1.191	1.113	0.996	1.094	1.037	0.999	0.994	0.991	0.829	0.892	0.879
P02788	Lactotransferrin OS=Homo sapiens OX=9606 GN=LTF PE=1 SV=6	LTF	0.766	0.635	0.667	0.75	0.73	0.622	0.6	0.889	0.698	0.987	0.653	1.917	0.806	1.448	0.712	0.676	1.271	0.712	1.543	0.86	1.192	0.832	1.495	0.779	1.403	1.157	1.566	1.721	1.37	1.422
Q8WZ75	Roundabout homolog 4 OS=Homo sapiens OX=9606 GN=ROBO4 PE=1 SV=1	ROBO4	1.116	1.093	0.98	0.891	1.223	1.043	0.944	1.018	1.054	1.189	1.016	1.328	1.085	1.084	1.12	1.167	0.86	1.082	1.639	1.398	0.999	1.118	1.466	1.2	1.232	1.293	1.175	1.148	1.148	1.264
Q14515	SPARC-like protein 1 OS=Homo sapiens OX=9606 GN=SPARCL1 PE=1 SV=2	SPARCL1	1.072	0.994	0.84	0.972	0.843	0.922	0.997	0.854	0.813	0.848	0.757	0.84	0.993	0.837	0.974	1.111	0.974	0.935	1.312	1.172	1.043	1.105	1.29	1.177	1.255	0.968	1.127	1.042	1.11	1.013
Q9NTU7	Cerebellin-4 OS=Homo sapiens OX=9606 GN=CBLN4 PE=1 SV=1	CBLN4	0.942	1.151	0.852	1.096	1.016	1.099	0.741	0.969	0.813	1.09	0.97	1.066	1.271	1.237	1.062	0.829	0.879	1.037	1.14	0.919	1.108	0.903	1.23	1.197	0.91	1.059	0.985	1.053	1.073	1.076
Q15828	Cystatin-M OS=Homo sapiens OX=9606 GN=CST6 PE=1 SV=1	CST6	NA	NA	NA	NA	NA	NA	NA	NA	NA	0.955	0.759	1.138	1.397	1.045	0.818	0.865	0.772	1.075	NA	NA	NA	NA	NA	NA	1.076	1.035	0.792	0.914	0.93	0.994
Q9Y4L1	Hypoxia up-regulated protein 1 OS=Homo sapiens OX=9606 GN=HYOU1 PE=1 SV=1	HYOU1	0.899	0.986	0.942	0.942	0.898	0.889	0.988	0.839	0.832	0.868	0.963	1.092	0.92	0.86	0.963	0.827	1.048	1.003	1.14	1.005	0.861	1.014	1.089	1.069	1.06	1.054	1.043	1.138	1.175	0.882
P10586	Receptor-type tyrosine-protein phosphatase F OS=Homo sapiens OX=9606 GN=PTPRF PE=1 SV=2	PTPRF	0.96	1.148	1.022	1.036	1.004	1.072	1.042	0.968	0.936	1.023	0.837	0.981	1.061	0.966	1.007	0.969	0.978	0.963	1.075	1.103	1.049	1.007	1.009	1.012	1.055	0.959	0.955	1.027	1.009	0.972
P00915	Carbonic anhydrase 1 OS=Homo sapiens OX=9606 GN=CA1 PE=1 SV=2	CA1	1.445	0.979	1.812	2.14	1.165	1.141	1.427	0.938	0.978	1.037	1.418	2.024	0.96	1.555	0.963	0.762	0.998	1.756	0.4	0.444	2.166	0.718	0.662	0.751	0.375	0.507	0.564	0.523	0.614	0.509
P54108	Cysteine-rich secretory protein 3 OS=Homo sapiens OX=9606 GN=CRISP3 PE=1 SV=1	CRISP3	0.929	0.815	1.015	0.761	1.191	0.823	1.534	1.424	1.052	0.845	1.001	0.76	0.988	0.738	0.93	0.804	0.819	0.886	1.044	0.935	0.783	0.962	1.076	0.76	1.009	1.099	0.91	1.044	0.832	0.743
P31146	Coronin-1A OS=Homo sapiens OX=9606 GN=CORO1A PE=1 SV=4	CORO1A	0.805	0.662	0.713	0.894	0.674	0.839	0.661	0.863	1.587	0.873	0.748	0.89	0.956	1.89	0.898	0.934	1.815	0.806	0.97	0.789	0.99	0.745	1.015	0.941	1.037	0.847	1.224	1.3	1.165	0.98
P63267	Actin, gamma-enteric smooth muscle OS=Homo sapiens OX=9606 GN=ACTG2 PE=1 SV=1	ACTG2	0.781	0.632	0.589	0.689	0.597	0.69	0.797	1.078	3.281	0.729	0.802	0.782	0.714	2.289	0.673	0.737	1.048	0.626	0.88	0.803	1.1	0.785	0.997	0.947	1.092	0.995	0.982	1.06	1.107	0.86
P02652	Apolipoprotein A-II OS=Homo sapiens OX=9606 GN=APOA2 PE=1 SV=1	APOA2	0.913	1.294	0.977	1.677	0.853	1.347	1.001	0.97	0.936	0.801	1.163	0.775	1.393	0.731	1.054	1.093	0.708	0.962	1.203	1	0.686	1.042	1.105	1.143	0.904	1.29	0.927	1.13	1.128	1.138
Q9NZK5	Adenosine deaminase 2 OS=Homo sapiens OX=9606 GN=ADA2 PE=1 SV=2	ADA2	0.949	1.013	0.905	0.965	0.987	0.978	0.937	1.203	0.921	0.668	1.124	0.831	0.855	0.643	0.952	0.94	1.247	0.995	1.02	1.055	0.994	1.049	1.009	1.023	1.431	1.041	1.066	1.023	0.918	0.895
Q9BWP8	Collectin-11 OS=Homo sapiens OX=9606 GN=COLEC11 PE=1 SV=1	COLEC11	0.799	1.251	0.75	0.86	0.608	0.936	1.317	0.738	0.736	1.321	0.949	0.799	0.96	0.783	0.885	0.929	0.967	0.853	0.802	1.196	1.116	0.902	0.93	1.241	0.914	1.356	1.134	1.221	1.264	1.202
P00746	Complement factor D OS=Homo sapiens OX=9606 GN=CFD PE=1 SV=5	CFD	1.046	0.781	1.207	0.979	1.152	0.936	0.998	1.033	0.91	0.888	0.673	1.562	0.948	0.726	0.815	1.123	1.345	1.231	1.234	1.098	1.101	0.923	1.049	1.059	1.331	1.046	0.802	1.109	1.128	0.854
P08603	Complement factor H OS=Homo sapiens OX=9606 GN=CFH PE=1 SV=4	CFH	0.688	0.664	0.708	0.919	0.781	0.684	0.703	0.653	0.594	0.633	0.69	0.804	2.033	1.647	1.706	1.988	2.138	2.212	0.609	0.751	0.738	0.72	0.623	0.693	0.723	0.746	0.827	0.704	0.847	0.74
P12821	Angiotensin-converting enzyme OS=Homo sapiens OX=9606 GN=ACE PE=1 SV=1	ACE	1.012	0.953	1.03	0.867	0.968	1.011	0.805	0.937	0.814	1.105	1.299	1.229	0.928	1.028	1.273	0.946	1.199	1.005	1.003	1.417	1.002	1.039	1	0.872	0.821	1.09	0.941	0.858	0.808	1.036
Q13790	Apolipoprotein F OS=Homo sapiens OX=9606 GN=APOF PE=1 SV=2	APOF	0.95	1.107	1.307	0.84	1.02	1.275	0.958	0.853	1.167	1.094	0.973	0.881	1.103	0.942	1.104	0.97	0.816	0.852	1.209	0.89	0.804	0.85	1.191	0.675	0.842	1.373	1.158	1.17	1.141	1.009
P29279	CCN family member 2 OS=Homo sapiens OX=9606 GN=CCN2 PE=1 SV=2	CCN2	0.829	0.827	0.758	0.604	0.844	0.786	0.926	0.759	0.837	1.169	0.909	0.906	0.903	1.103	0.844	0.89	1.02	1.057	1.338	1.079	1.128	0.926	1.256	1.441	1.258	0.922	0.993	1.232	1.042	1.028
P13798	Acylamino-acid-releasing enzyme OS=Homo sapiens OX=9606 GN=APEH PE=1 SV=4	APEH	1.026	0.883	1.417	1.505	0.943	0.926	1.078	0.962	1.095	0.98	1.074	1.622	0.889	1.233	0.887	0.916	1.315	1.303	0.718	0.726	1.616	0.855	0.852	0.978	0.451	0.683	0.853	0.808	0.924	0.671
O43505	Beta-1,4-glucuronyltransferase 1 OS=Homo sapiens OX=9606 GN=B4GAT1 PE=1 SV=1	B4GAT1	0.86	1.037	0.655	0.657	0.665	0.792	0.708	1.007	0.595	0.855	0.926	0.697	0.956	0.825	1.17	0.872	0.993	0.853	0.865	1.001	0.885	0.785	0.798	1.389	1.106	1.015	1.146	1.192	1.085	0.973
P27797	Calreticulin OS=Homo sapiens OX=9606 GN=CALR PE=1 SV=1	CALR	1.001	0.87	0.823	0.703	0.935	0.794	1.026	0.909	1.676	0.851	0.774	0.919	0.669	1.092	0.85	0.927	0.867	0.902	1.082	1.021	0.862	0.921	1.068	0.976	1.217	0.85	0.868	0.844	0.831	0.684
Q96HD1	Protein disulfide isomerase CRELD1 OS=Homo sapiens OX=9606 GN=CRELD1 PE=1 SV=3	CRELD1	1.212	0.977	1.174	1.187	1.193	1.117	0.985	1.22	1.031	NA	NA	NA	NA	NA	NA	NA	NA	NA	1.313	1.103	1.06	0.874	0.954	1.087	NA	NA	NA	NA	NA	NA
Q07075	Glutamyl aminopeptidase OS=Homo sapiens OX=9606 GN=ENPEP PE=1 SV=3	ENPEP	0.983	1.034	0.876	1.057	0.921	0.987	0.879	1.172	0.905	1.056	0.988	1.046	1.082	0.939	1.06	0.928	1.044	0.888	1.054	1.026	1.002	1.034	0.924	1.285	1.258	0.9	0.933	0.926	0.91	0.93
Q86VB7	Scavenger receptor cysteine-rich type 1 protein M130 OS=Homo sapiens OX=9606 GN=CD163 PE=1 SV=2	CD163	0.9	1.028	0.787	1.084	0.813	0.817	0.956	0.86	0.686	0.882	1.142	0.969	0.882	0.861	1.091	0.839	1.486	1.401	1.003	0.985	1.017	0.971	1.005	1.099	1.284	0.76	0.839	0.952	1.101	0.833
P0C0L4	Complement C4-A OS=Homo sapiens OX=9606 GN=C4A PE=1 SV=2	C4A	0.966	0.938	0.831	1.122	0.92	0.957	0.859	1.183	1.248	0.976	1.05	1.099	0.987	1.05	0.739	0.72	0.83	1.102	0.963	1.183	1.061	1.782	0.912	0.845	0.718	1.11	0.928	1.357	1.108	0.97
P55285	Cadherin-6 OS=Homo sapiens OX=9606 GN=CDH6 PE=1 SV=1	CDH6	1.079	0.998	0.877	1.094	0.931	0.972	0.852	0.772	0.715	0.95	0.898	0.755	0.903	0.909	1.01	1.208	1.043	0.958	0.811	0.939	1.129	0.829	0.942	1.287	0.993	1.022	0.942	1.051	1.07	0.921
P49747	Cartilage oligomeric matrix protein OS=Homo sapiens OX=9606 GN=COMP PE=1 SV=2	COMP	1.251	1.199	0.666	0.901	0.632	0.986	0.6	0.857	0.61	0.705	0.531	0.704	0.953	0.519	1.063	0.938	0.713	0.824	1.238	1.459	1.487	1.113	1.221	1.774	1.326	1.112	1.142	1.261	1.1	1.185
P12814	Alpha-actinin-1 OS=Homo sapiens OX=9606 GN=ACTN1 PE=1 SV=2	ACTN1	0.925	0.914	0.83	0.909	0.934	0.836	0.791	0.927	1.216	0.769	0.816	0.837	0.739	2.131	0.611	0.72	0.992	0.791	0.853	0.929	0.981	0.949	0.951	0.996	1.057	1.128	0.937	1.004	1.025	0.85
P02768	Serum albumin OS=Homo sapiens OX=9606 GN=ALB PE=1 SV=2	ALB	0.867	0.912	1.164	1.062	1.125	1.049	1.092	1.058	0.762	0.724	1.095	0.838	0.909	0.704	1.019	0.793	1.023	0.706	0.969	0.949	0.845	0.84	0.941	1.151	1.541	1.649	1.581	1.144	1.033	1.115
O00299	Chloride intracellular channel protein 1 OS=Homo sapiens OX=9606 GN=CLIC1 PE=1 SV=4	CLIC1	0.672	0.717	0.973	0.863	0.715	0.943	0.785	0.871	2.145	1.022	0.951	0.978	1.056	1.317	0.819	0.951	1.016	0.858	0.897	0.723	0.553	0.79	0.644	0.894	0.915	0.81	0.91	0.885	0.881	0.897
Q9BXJ1	Complement C1q tumor necrosis factor-related protein 1 OS=Homo sapiens OX=9606 GN=C1QTNF1 PE=1 SV=1	C1QTNF1	1.128	1.119	0.933	0.896	1.017	0.717	0.592	1.048	0.787	NA	NA	NA	NA	NA	NA	NA	NA	NA	1.031	1.173	1.097	0.924	1.014	0.744	NA	NA	NA	NA	NA	NA
P55290	Cadherin-13 OS=Homo sapiens OX=9606 GN=CDH13 PE=1 SV=1	CDH13	0.924	0.941	0.816	0.814	0.83	0.855	0.844	0.973	0.853	0.976	0.822	0.726	0.804	0.956	0.962	0.874	0.742	0.954	1.456	1.24	1.254	0.97	1.363	1.146	1.001	1.207	1.176	0.953	0.876	1.184
P01008	Antithrombin-III OS=Homo sapiens OX=9606 GN=SERPINC1 PE=1 SV=1	SERPINC1	1.193	1.104	1.253	0.956	1.33	1.229	1.257	1.137	1.092	1.245	1.036	1.202	1.017	1.122	1.133	0.953	1.063	1.025	0.776	0.871	0.542	0.765	0.771	0.965	1.011	0.811	0.775	0.686	0.751	0.671
P55056	Apolipoprotein C-IV OS=Homo sapiens OX=9606 GN=APOC4 PE=1 SV=1	APOC4	0.6	1.629	1.4	1.354	1.035	1.26	1.214	0.451	0.921	1.255	0.77	1.777	1.069	0.64	0.665	1.055	0.478	1.274	0.742	1.086	0.488	0.933	0.826	0.89	0.572	0.986	0.762	0.819	1.075	0.855
P60709	Actin, cytoplasmic 1 OS=Homo sapiens OX=9606 GN=ACTB PE=1 SV=1	ACTB	0.699	0.545	0.562	0.648	0.63	0.626	0.733	1.132	3.464	0.672	0.761	0.741	0.627	2.243	0.724	0.738	0.902	0.591	0.736	0.776	1.096	0.79	0.957	0.831	1.082	0.944	0.907	0.935	1.05	0.779
P02750	Leucine-rich alpha-2-glycoprotein OS=Homo sapiens OX=9606 GN=LRG1 PE=1 SV=2	LRG1	1.087	0.816	0.745	0.817	1.019	0.845	1.11	1.575	1.964	0.813	1.05	0.796	0.825	0.776	0.879	0.819	0.997	0.981	1.065	1.033	1.234	1.154	0.988	0.868	1.052	0.866	0.956	1.117	0.908	1.003
P62258	14-3-3 protein epsilon OS=Homo sapiens OX=9606 GN=YWHAE PE=1 SV=1	YWHAE	0.94	0.831	0.875	1.129	0.589	0.754	0.688	0.925	1.185	0.946	1.035	1.292	0.964	1.527	1.129	1.064	1.41	1.014	0.761	0.705	1.105	0.704	0.598	0.763	0.781	0.781	0.805	0.883	0.963	0.712
P03950	Angiogenin OS=Homo sapiens OX=9606 GN=ANG PE=1 SV=1	ANG	1.217	1.276	2.193	0.861	2.497	1.401	1.29	1.341	1.165	1.446	0.936	2.051	0.967	1.346	1.265	0.795	0.884	0.869	0.449	0.482	0.282	0.308	0.466	0.489	0.386	0.382	0.304	0.29	0.261	0.541
Q8WVQ1	Soluble calcium-activated nucleotidase 1 OS=Homo sapiens OX=9606 GN=CANT1 PE=1 SV=1	CANT1	1.298	0.991	1.317	1.439	1.093	1.296	1.217	1.373	1.286	NA	NA	NA	NA	NA	NA	NA	NA	NA	1.66	1.461	1.035	1.344	1.398	1.464	NA	NA	NA	NA	NA	NA
P01023	Alpha-2-macroglobulin OS=Homo sapiens OX=9606 GN=A2M PE=1 SV=3	A2M	0.8	0.907	0.883	0.791	0.627	0.865	0.861	1.003	0.635	0.966	0.777	0.766	1.199	0.941	1.192	1.422	1.446	0.995	1.157	0.654	0.647	0.674	1.037	1.264	1.446	1.364	1.353	1.132	1.111	1.159
P19021	Peptidyl-glycine alpha-amidating monooxygenase OS=Homo sapiens OX=9606 GN=PAM PE=1 SV=2	PAM	0.987	0.915	0.908	1.049	0.931	1.023	0.929	0.803	0.834	1.332	0.865	1.082	1.156	1.152	1.353	1.327	1.272	1.277	1.127	1.063	1.089	1.004	1.08	1.133	1.084	0.912	0.948	0.989	0.997	1.01
P17174	Aspartate aminotransferase, cytoplasmic OS=Homo sapiens OX=9606 GN=GOT1 PE=1 SV=3	GOT1	0.912	1.033	1.071	1.128	0.846	0.933	0.839	0.914	0.845	1.032	0.937	0.883	1.138	1.015	1.114	1.131	1.014	1.163	1.031	0.961	0.949	1.009	0.971	1.087	1.095	0.877	1.114	0.982	1.048	0.956
P0C0L5	Complement C4-B OS=Homo sapiens OX=9606 GN=C4B PE=1 SV=2	C4B	1.091	0.978	0.902	1.296	1.043	1.017	0.879	1.495	1.566	1.068	0.983	1.116	1.112	1.157	0.877	0.821	1.001	1.131	1.037	1.084	1.201	1.661	0.895	0.884	0.819	1.008	0.894	1.16	1.162	0.976
O43852	Calumenin OS=Homo sapiens OX=9606 GN=CALU PE=1 SV=2	CALU	0.59	0.438	0.518	0.371	0.702	0.46	0.896	0.726	0.635	1.509	0.69	0.459	0.522	1.139	0.606	0.64	0.681	0.505	1.665	1.352	1.368	1.148	1.572	1.373	1.212	1.123	1.253	1.534	1.404	1.343
O75882	Attractin OS=Homo sapiens OX=9606 GN=ATRN PE=1 SV=2	ATRN	1.043	1.053	1.076	1.006	1.095	1.025	0.95	0.96	0.701	1.023	0.918	0.871	0.904	0.929	0.987	0.924	0.958	0.914	1.214	1.009	1.013	0.964	1.174	1.121	1.056	1.053	1.037	1.016	1.03	1.045
P02748	Complement component C9 OS=Homo sapiens OX=9606 GN=C9 PE=1 SV=2	C9	1.023	0.799	0.997	0.836	1.163	0.864	1.032	1.699	1.714	1.076	1.449	1.097	0.936	1.175	0.761	0.672	0.936	0.97	0.794	1.104	1.252	1.021	0.884	0.652	0.818	0.703	0.978	0.655	0.988	0.908
Q12860	Contactin-1 OS=Homo sapiens OX=9606 GN=CNTN1 PE=1 SV=1	CNTN1	0.971	0.971	0.972	0.988	0.929	1.021	0.914	0.955	0.719	0.963	0.952	0.969	0.905	0.921	1.053	0.936	0.926	0.89	1.259	1.038	0.945	0.905	1.153	1.121	1.063	0.942	1.005	0.968	1.009	1.038
Q06481	Amyloid-like protein 2 OS=Homo sapiens OX=9606 GN=APLP2 PE=1 SV=2	APLP2	0.915	0.952	0.899	0.98	1.016	1.059	1.103	0.802	0.858	NA	NA	NA	NA	NA	NA	NA	NA	NA	1.169	0.901	1.05	0.921	1.162	1.009	NA	NA	NA	NA	NA	NA
P02741	C-reactive protein OS=Homo sapiens OX=9606 GN=CRP PE=1 SV=1	CRP	0.51	0.36	0.477	1.222	0.388	0.522	0.758	4.134	9.93	0.075	0.172	0.178	0.151	0.096	0.065	0.128	0.12	0.59	0.404	0.523	2.324	0.915	0.601	0.38	0.089	0.122	0.075	0.095	0.08	0.131
P23528	Cofilin-1 OS=Homo sapiens OX=9606 GN=CFL1 PE=1 SV=3	CFL1	0.515	0.561	0.578	0.712	0.554	0.743	0.805	1.011	2.173	0.811	0.875	0.892	0.737	2.439	0.76	0.735	1.34	0.684	0.641	0.47	0.869	0.544	0.86	0.961	0.953	0.984	0.937	1.011	0.922	0.795
Q92484	Acid sphingomyelinase-like phosphodiesterase 3a OS=Homo sapiens OX=9606 GN=SMPDL3A PE=1 SV=2	SMPDL3A	0.677	1.117	0.81	1.316	0.987	1.116	1.961	0.814	0.944	1.127	1.595	0.909	0.741	1.088	1.134	0.87	0.988	0.734	1.127	0.733	0.687	0.59	0.815	1.322	1.092	0.638	0.705	1.232	0.979	1.328
P10645	Chromogranin-A OS=Homo sapiens OX=9606 GN=CHGA PE=1 SV=7	CHGA	0.947	0.828	0.844	0.868	0.889	0.847	0.839	1.074	1.038	1.099	0.794	0.942	0.957	1.07	0.879	1.143	1.175	0.999	1.01	0.988	0.888	0.993	1.058	1.099	1.067	1.071	1.123	1.081	1.116	0.979
P33151	Cadherin-5 OS=Homo sapiens OX=9606 GN=CDH5 PE=1 SV=5	CDH5	0.842	1.043	0.726	0.877	0.779	0.972	0.748	0.835	0.792	0.912	1.111	1.015	0.861	0.725	1.186	1.077	0.858	0.872	1.223	1.597	1.019	1.04	1.405	1.05	0.954	1.353	1.053	1.054	0.962	1.455
P20908	Collagen alpha-1(V) chain OS=Homo sapiens OX=9606 GN=COL5A1 PE=1 SV=3	COL5A1	1.229	1.016	1.136	1.092	0.919	1.11	0.753	0.945	0.58	NA	NA	NA	NA	NA	NA	NA	NA	NA	1.265	0.995	1.427	0.888	1.08	1.269	NA	NA	NA	NA	NA	NA
P20851	C4b-binding protein beta chain OS=Homo sapiens OX=9606 GN=C4BPB PE=1 SV=1	C4BPB	0.881	1.197	0.832	1.01	0.835	1.04	0.733	0.854	0.927	1.197	1.004	0.87	1.4	1.526	1.46	1.352	1.372	1.403	0.747	0.815	0.835	0.802	0.779	0.669	0.775	0.901	0.872	0.75	0.935	0.82
P05062	Fructose-bisphosphate aldolase B OS=Homo sapiens OX=9606 GN=ALDOB PE=1 SV=2	ALDOB	0.848	1.076	0.751	4.556	0.76	1.048	1.057	0.905	0.774	0.82	0.732	0.76	0.738	0.7	0.767	1.177	0.503	1.702	0.948	1.172	0.77	1.005	0.952	0.967	0.878	0.731	0.601	0.752	0.594	0.609
P02747	Complement C1q subcomponent subunit C OS=Homo sapiens OX=9606 GN=C1QC PE=1 SV=3	C1QC	1.102	1.065	1.055	1.132	0.906	1.046	1.153	1.288	1.021	0.785	0.952	0.93	0.8	0.746	0.926	0.782	0.626	0.905	1.166	1.154	1.109	1.215	1.266	0.896	1.064	1.084	0.922	0.939	0.856	0.963
P22792	Carboxypeptidase N subunit 2 OS=Homo sapiens OX=9606 GN=CPN2 PE=1 SV=3	CPN2	0.942	1.235	0.948	0.926	0.921	1.211	0.942	1.044	0.93	1.15	0.991	1.025	0.997	1.089	0.946	1.046	1.114	0.909	0.939	0.944	0.994	1.041	0.894	1.319	1.056	1.048	1.203	1.081	1.162	1.021
O15335	Chondroadherin OS=Homo sapiens OX=9606 GN=CHAD PE=1 SV=2	CHAD	1.015	0.976	0.986	0.785	1.444	0.883	0.761	0.952	0.837	1.52	1.176	1.447	1.086	1.073	1.26	1.068	1.154	0.883	1.219	1.04	1.035	0.885	1.132	1.241	1.093	0.984	0.966	1.022	1.011	1.094
Q9NZ08	Endoplasmic reticulum aminopeptidase 1 OS=Homo sapiens OX=9606 GN=ERAP1 PE=1 SV=3	ERAP1	0.86	1.035	0.78	1.089	1.015	1.149	1.233	0.897	0.822	1.172	1.077	1.338	1.064	1.066	0.885	1.034	1.179	1.029	1.066	0.983	1.064	1.099	1.018	0.886	0.942	1.095	0.961	1.365	0.897	1.286
P00352	Retinal dehydrogenase 1 OS=Homo sapiens OX=9606 GN=ALDH1A1 PE=1 SV=2	ALDH1A1	1.137	1.022	1.209	1.511	1.208	0.966	1.188	1.106	1.021	1.043	1.01	1.159	1.014	0.945	0.946	0.949	1.137	1.155	0.685	0.98	1.214	0.834	0.948	0.937	0.982	0.578	0.664	0.589	0.486	0.773
P19022	Cadherin-2 OS=Homo sapiens OX=9606 GN=CDH2 PE=1 SV=4	CDH2	0.604	0.776	0.576	0.836	0.608	0.709	0.599	0.653	0.559	0.565	0.571	0.594	0.828	0.605	0.97	1.342	0.879	0.666	1.038	1.084	1.242	1.362	1.104	2.386	1.594	1.122	1.161	1.361	1.148	0.95
Q01518	Adenylyl cyclase-associated protein 1 OS=Homo sapiens OX=9606 GN=CAP1 PE=1 SV=5	CAP1	0.725	0.709	0.745	0.916	0.702	0.788	0.89	1.227	3.307	NA	NA	NA	NA	NA	NA	NA	NA	NA	1.174	0.819	1.077	0.971	1.163	1.104	NA	NA	NA	NA	NA	NA
P39060	Collagen alpha-1(XVIII) chain OS=Homo sapiens OX=9606 GN=COL18A1 PE=1 SV=5	COL18A1	1.107	0.927	0.992	1.072	1.07	0.87	1.018	0.933	0.922	0.824	0.778	0.991	0.817	0.742	0.996	0.958	0.941	0.984	1.293	1.054	1.074	1.069	1.248	1.12	1.193	1.05	0.835	1.115	1.123	0.993
P01019	Angiotensinogen OS=Homo sapiens OX=9606 GN=AGT PE=1 SV=1	AGT	1.005	1.09	1.16	0.951	1.158	1.057	1.096	0.788	0.869	1.198	0.78	0.831	0.912	1.046	0.929	1.039	1.156	0.958	0.992	0.909	1.017	1.035	1.059	1.38	1.089	1.047	0.979	0.971	1.072	0.915
Q9Y6Z7	Collectin-10 OS=Homo sapiens OX=9606 GN=COLEC10 PE=1 SV=2	COLEC10	0.796	0.988	0.733	0.783	0.728	0.885	1.053	0.631	0.618	1.178	0.86	0.787	1.063	0.881	1.007	1.11	1.014	0.947	0.858	1.2	0.897	0.963	0.962	1.112	1.118	1.157	1.097	0.937	1.29	1.201
P35858	Insulin-like growth factor-binding protein complex acid labile subunit OS=Homo sapiens OX=9606 GN=IGFALS PE=1 SV=1	IGFALS	1.118	1.07	1.155	1.233	1.212	1.084	1.049	0.936	0.84	1.149	0.949	1.933	0.928	1.015	0.885	0.734	0.792	1.04	1.283	1.032	1.029	1.084	1.111	0.96	0.96	0.833	1.031	0.983	0.985	0.876
P20933	N(4)-(beta-N-acetylglucosaminyl)-L-asparaginase OS=Homo sapiens OX=9606 GN=AGA PE=1 SV=2	AGA	1.045	1.255	1.425	1.17	1.247	1.243	1.319	0.995	0.774	NA	NA	NA	NA	NA	NA	NA	NA	NA	1.112	1.111	1.076	1.03	1.235	1.123	NA	NA	NA	NA	NA	NA
Q76LX8	A disintegrin and metalloproteinase with thrombospondin motifs 13 OS=Homo sapiens OX=9606 GN=ADAMTS13 PE=1 SV=1	ADAMTS13	0.914	0.92	1.008	0.755	0.866	0.867	0.978	0.818	0.753	0.9	0.889	0.78	0.864	0.782	0.954	0.862	0.947	0.87	1.128	1.127	0.99	1.087	1.097	1.077	1.219	1.105	1.269	1.021	1.079	1.093
Q86TY3	Armadillo-like helical domain-containing protein 4 OS=Homo sapiens OX=9606 GN=ARMH4 PE=1 SV=1	ARMH4	0.881	0.895	0.807	0.769	0.896	0.898	0.835	0.988	0.692	0.339	0.795	0.676	0.887	0.826	1.045	1.245	1.125	0.826	1.073	1.05	0.909	0.9	1.107	1.403	1.648	0.994	1.015	1.086	1.096	0.963
P05997	Collagen alpha-2(V) chain OS=Homo sapiens OX=9606 GN=COL5A2 PE=1 SV=3	COL5A2	1.085	0.997	0.993	0.756	1.237	0.871	0.694	1.067	0.65	1.383	0.823	1.139	0.853	0.886	1	1.105	1.051	0.827	1.162	1.135	0.805	0.798	1.077	1.392	1.187	0.882	0.808	0.857	0.821	0.768
P02746	Complement C1q subcomponent subunit B OS=Homo sapiens OX=9606 GN=C1QB PE=1 SV=3	C1QB	1.017	1.016	1.015	1.082	0.913	0.992	1.072	1.117	0.943	0.839	1.092	1.018	0.925	0.865	0.947	0.91	0.735	0.982	1.144	1.057	1.059	1.101	1.074	0.842	1.056	1.121	1.026	1.068	0.955	1.082
P02656	Apolipoprotein C-III OS=Homo sapiens OX=9606 GN=APOC3 PE=1 SV=1	APOC3	0.735	1.343	0.931	1.166	0.778	1.178	1.186	0.361	0.551	0.689	0.755	0.982	1.255	0.497	0.89	1.138	0.628	1.206	1.143	1.123	0.64	0.886	1.176	1.077	0.683	1.689	0.95	0.962	0.987	1.095
Q96EE4	Coiled-coil domain-containing protein 126 OS=Homo sapiens OX=9606 GN=CCDC126 PE=2 SV=2	CCDC126	0.884	1.141	1.005	1.084	0.948	1.032	0.903	0.831	0.736	NA	NA	NA	NA	NA	NA	NA	NA	NA	1.196	1.029	1.065	0.872	1.25	1.236	NA	NA	NA	NA	NA	NA
O15204	ADAM DEC1 OS=Homo sapiens OX=9606 GN=ADAMDEC1 PE=1 SV=2	ADAMDEC1	0.708	0.991	0.72	0.77	0.741	0.949	1.04	0.865	0.822	1.061	1.058	0.815	0.936	0.843	0.963	0.988	1.006	0.957	0.977	0.931	0.949	0.96	0.899	1.269	1.004	1.146	1.642	1.186	1.011	1.008
P05090	Apolipoprotein D OS=Homo sapiens OX=9606 GN=APOD PE=1 SV=1	APOD	0.694	0.988	0.993	0.874	0.771	1.036	1.388	0.751	0.765	1.233	1.125	0.778	0.97	0.823	0.95	0.83	0.941	0.891	1.09	0.9	0.889	0.863	1.2	0.837	0.924	1.432	1.282	1.094	1.083	1.432
P08195	4F2 cell-surface antigen heavy chain OS=Homo sapiens OX=9606 GN=SLC3A2 PE=1 SV=3	SLC3A2	0.889	0.992	1.053	0.994	0.993	0.991	0.817	1.112	0.956	1	0.927	0.865	1.035	1.085	0.803	0.725	1.01	0.838	1.282	1.065	0.994	0.968	1.109	0.951	0.969	0.815	0.989	0.804	0.899	0.879
Q7Z7M8	UDP-GlcNAc:betaGal beta-1,3-N-acetylglucosaminyltransferase 8 OS=Homo sapiens OX=9606 GN=B3GNT8 PE=1 SV=1	B3GNT8	0.707	1.005	1.069	0.89	0.866	0.929	6.686	0.87	1.107	0.956	1.052	0.929	0.832	0.933	0.694	0.733	0.87	0.82	0.877	0.826	1.092	1.043	1.045	0.928	0.905	0.699	0.827	0.841	0.763	0.88
Q99941	Cyclic AMP-dependent transcription factor ATF-6 beta OS=Homo sapiens OX=9606 GN=ATF6B PE=1 SV=2	ATF6B	1.249	1.048	0.988	1.357	1.073	1.212	0.968	1.276	1.042	1.079	1.161	0.818	1.141	1.027	1.148	0.841	0.998	1.006	1.262	1.137	1.282	1.167	1.19	1.31	1	1.074	1.12	1.058	0.898	0.859
P02749	Beta-2-glycoprotein 1 OS=Homo sapiens OX=9606 GN=APOH PE=1 SV=3	APOH	1.057	0.886	1.11	0.981	1.2	0.897	1.13	0.764	0.67	0.877	0.757	0.971	0.894	0.815	1.028	0.883	0.814	1.044	1.029	1.172	0.931	1.097	1.024	1.082	1.08	1.049	0.971	1.068	1.05	0.971
P01031	Complement C5 OS=Homo sapiens OX=9606 GN=C5 PE=1 SV=4	C5	1.044	0.937	1.189	0.889	1.203	0.923	1.159	1.071	0.977	0.915	0.995	1.087	0.912	0.85	0.839	0.772	1.023	1.007	0.897	1.102	0.992	1.038	0.887	1.018	0.966	0.843	0.916	1.043	1.037	0.964
P08123	Collagen alpha-2(I) chain OS=Homo sapiens OX=9606 GN=COL1A2 PE=1 SV=7	COL1A2	0.954	1.032	0.804	0.747	0.992	0.853	0.693	0.75	0.565	1.015	0.947	0.915	0.92	0.739	0.964	1.463	0.98	0.855	0.931	1.091	0.968	0.896	0.896	1.476	1.18	0.952	1.054	0.977	1.02	0.865
P20023	Complement receptor type 2 OS=Homo sapiens OX=9606 GN=CR2 PE=1 SV=2	CR2	0.899	1.118	0.555	0.791	0.759	0.983	0.608	0.638	0.446	0.88	1.626	0.626	0.922	0.731	1.455	0.888	1.122	1.142	0.829	1.025	1.163	0.805	0.846	0.817	0.86	2.177	0.883	1.048	0.875	1.272
P13671	Complement component C6 OS=Homo sapiens OX=9606 GN=C6 PE=1 SV=3	C6	1.175	1.04	1.089	0.888	1.179	1.042	1.135	1.085	0.996	1.121	1.143	1.133	0.859	1.129	0.899	0.766	1.054	0.875	0.966	1.012	0.976	0.906	0.943	1.09	1.031	0.82	0.994	0.915	1.103	0.932
P15144	Aminopeptidase N OS=Homo sapiens OX=9606 GN=ANPEP PE=1 SV=4	ANPEP	0.954	0.998	1.074	0.98	1.017	0.97	0.903	0.931	0.79	0.895	0.992	1.076	1.024	0.911	0.893	0.877	0.882	1.012	1.146	1.064	0.986	0.985	1.119	1.184	1.091	0.874	1.027	1.005	1.035	0.989
Q9NPY3	Complement component C1q receptor OS=Homo sapiens OX=9606 GN=CD93 PE=1 SV=3	CD93	1.058	0.985	0.771	0.894	0.839	0.924	0.807	0.978	0.86	0.983	0.894	1.097	1.148	0.981	1.246	1.439	1.369	1.303	1.199	1.414	1.19	1.081	1.173	1.214	1.49	1.293	0.971	1.226	1.185	1.065
P08519	Apolipoprotein(a) OS=Homo sapiens OX=9606 GN=LPA PE=1 SV=1	LPA	0.528	0.531	0.546	0.461	0.584	0.497	0.629	0.807	0.788	0.694	1.772	0.595	0.624	0.506	1.044	0.4	2.413	0.407	0.558	1.053	0.6	8.302	0.602	1.006	0.408	0.487	0.437	0.438	0.433	0.452
P11597	Cholesteryl ester transfer protein OS=Homo sapiens OX=9606 GN=CETP PE=1 SV=2	CETP	0.85	1.393	0.878	1.149	0.612	1.263	0.876	0.746	0.804	1.035	1.144	0.652	1.144	0.867	1.136	1.024	0.736	0.911	1.162	1.243	1.066	1.042	1.331	0.69	0.878	1.059	1.221	1.363	0.914	1.217
P09972	Fructose-bisphosphate aldolase C OS=Homo sapiens OX=9606 GN=ALDOC PE=1 SV=2	ALDOC	1.195	0.968	1.131	1.248	1.101	1.244	1.211	0.849	1.094	NA	NA	NA	NA	NA	NA	NA	NA	NA	1.059	1.096	1.142	0.937	0.991	0.939	NA	NA	NA	NA	NA	NA
P00736	Complement C1r subcomponent OS=Homo sapiens OX=9606 GN=C1R PE=1 SV=2	C1R	0.912	1.152	1.02	1.011	0.873	0.996	1.077	0.998	0.997	0.953	0.905	0.839	0.881	0.743	1.101	0.834	0.83	0.814	1.167	1.143	1.174	1.062	1.196	1.024	0.997	0.976	1.016	1.023	1.121	0.987
P43652	Afamin OS=Homo sapiens OX=9606 GN=AFM PE=1 SV=1	AFM	0.959	1.229	1.284	1.115	1.216	1.201	1.201	0.78	0.649	1.101	1.044	1.457	0.886	0.988	0.895	0.783	0.873	0.929	0.6	0.944	0.832	0.828	0.613	1.092	1.029	0.874	0.832	0.959	0.97	0.809
P06727	Apolipoprotein A-IV OS=Homo sapiens OX=9606 GN=APOA4 PE=1 SV=3	APOA4	0.701	1.247	0.781	0.948	0.666	1.024	1.342	0.662	0.699	1.03	0.653	0.87	1.021	0.587	1.215	1.57	1.031	0.961	0.995	1.197	0.929	0.967	1.095	1.336	1.012	1.167	0.938	1.098	1.122	1.01
P02452	Collagen alpha-1(I) chain OS=Homo sapiens OX=9606 GN=COL1A1 PE=1 SV=5	COL1A1	1.015	0.989	0.575	0.589	0.861	0.848	0.477	0.698	0.584	1.088	1.057	0.963	1.043	0.857	1.343	2.104	1.197	0.935	0.926	1.166	0.852	0.778	0.94	1.534	1.36	0.955	0.971	1.193	1.001	0.945
Q8IZF2	Adhesion G protein-coupled receptor F5 OS=Homo sapiens OX=9606 GN=ADGRF5 PE=1 SV=3	ADGRF5	0.877	1.162	1.009	0.924	1.047	0.996	0.912	1.11	1.09	1.016	1.105	1.152	0.819	0.879	0.817	0.82	0.793	0.925	1.208	1.203	0.921	1.053	1.122	1.126	1.008	1.045	1.107	0.796	0.788	1.062
P13942	Collagen alpha-2(XI) chain OS=Homo sapiens OX=9606 GN=COL11A2 PE=1 SV=5	COL11A2	1.01	1.068	0.635	0.867	0.676	1.111	0.693	1.14	0.778	1.336	1.032	0.944	1.42	1.176	1.279	1.493	1.275	1.065	0.821	1.212	1.057	1.016	0.884	1.268	1.334	1.364	1.209	1.498	1.192	1.309
P08697	Alpha-2-antiplasmin OS=Homo sapiens OX=9606 GN=SERPINF2 PE=1 SV=3	SERPINF2	1.121	1.101	1.097	1.131	1.045	1.157	1.21	1.155	1.065	1.102	1.04	0.965	1.033	1.045	1.118	1.008	1.139	0.94	0.855	0.843	0.745	0.877	0.849	1.083	0.919	0.849	0.804	0.767	0.775	0.758
P12830	Cadherin-1 OS=Homo sapiens OX=9606 GN=CDH1 PE=1 SV=3	CDH1	0.608	0.987	0.761	0.771	0.733	0.743	0.679	0.687	0.561	0.809	0.498	0.734	0.649	0.586	0.744	0.918	0.674	0.661	1.41	1.482	1.155	1.112	1.503	1.342	1.514	1.329	1.087	1.168	1.04	0.889
Q9Y5C1	Angiopoietin-related protein 3 OS=Homo sapiens OX=9606 GN=ANGPTL3 PE=1 SV=1	ANGPTL3	0.778	1.188	1.112	0.827	1.02	0.995	1.154	0.676	0.765	0.956	0.827	0.994	1.306	0.932	0.92	1.023	0.883	1.133	1.014	1.163	0.835	0.82	0.986	1.003	0.96	0.995	0.889	1.097	0.978	1.076
Q6UY14	ADAMTS-like protein 4 OS=Homo sapiens OX=9606 GN=ADAMTSL4 PE=1 SV=2	ADAMTSL4	0.934	0.829	0.75	0.831	0.656	0.807	0.805	0.814	0.785	1.172	1.028	0.822	1.269	1.08	1.192	1.09	1.02	0.97	1.001	1.082	1.002	1.01	1.082	1.003	0.928	1.198	1.112	1.077	1.087	1.136
Q9HBW9	Adhesion G protein-coupled receptor L4 OS=Homo sapiens OX=9606 GN=ADGRL4 PE=1 SV=3	ADGRL4	0.957	1.196	1.133	0.943	1.051	1.04	1.134	1.154	0.943	1.168	0.954	1.077	1.018	0.994	0.855	0.88	0.84	0.965	0.904	1.285	0.882	1.08	1.019	0.928	1.018	1.093	0.986	0.841	0.863	1.15
P04745	Alpha-amylase 1 OS=Homo sapiens OX=9606 GN=AMY1A PE=1 SV=2	AMY1A	0.969	1.049	1.101	0.882	1.148	1.079	1.411	1.086	1.077	1.601	1.408	1.275	1.458	1.265	1.113	0.906	1.029	1.214	1.109	1.012	0.867	1.024	1.062	0.764	1.304	1.064	1.076	1.088	1.205	1.297
P61981	14-3-3 protein gamma OS=Homo sapiens OX=9606 GN=YWHAG PE=1 SV=2	YWHAG	0.999	0.726	0.852	0.965	0.808	0.749	0.861	1.135	2.322	3.802	0.821	1.117	0.929	1.555	0.844	0.852	1.023	0.834	0.776	0.77	1.341	0.802	0.836	0.977	0.971	0.905	1.054	0.829	0.862	0.994
Q12841	Follistatin-related protein 1 OS=Homo sapiens OX=9606 GN=FSTL1 PE=1 SV=1	FSTL1	0.904	0.98	0.745	0.691	0.842	0.877	0.864	0.838	0.712	0.867	0.79	0.8	0.778	0.761	1.121	1.092	0.802	0.873	1.1	1.217	1.206	1.069	1.075	1.317	1.193	1.001	1.06	0.988	1.063	0.94
P04275	von Willebrand factor OS=Homo sapiens OX=9606 GN=VWF PE=1 SV=4	VWF	1.084	0.602	0.635	0.842	1.167	0.463	0.544	0.736	0.981	0.679	0.69	0.904	1.847	0.859	0.998	2	0.745	1.287	0.991	1.168	1.204	0.901	1.052	0.688	0.927	0.975	0.846	1.218	1.244	1.107
P07333	Macrophage colony-stimulating factor 1 receptor OS=Homo sapiens OX=9606 GN=CSF1R PE=1 SV=2	CSF1R	0.999	0.979	0.808	0.912	0.887	0.848	0.892	0.874	0.735	1.139	1.101	0.883	1.18	1.25	1.092	0.945	1.387	1.033	1.024	1.033	1.045	1.044	1.061	1.193	1.068	1.145	1.047	0.931	0.961	1.044
P52566	Rho GDP-dissociation inhibitor 2 OS=Homo sapiens OX=9606 GN=ARHGDIB PE=1 SV=3	ARHGDIB	0.763	0.648	0.716	0.833	0.683	0.81	0.872	0.97	1.957	0.677	0.733	0.852	0.718	2.405	0.71	0.83	1.381	0.685	1.101	0.739	1.131	0.7	1.096	0.81	1.181	0.927	1.258	1.308	1.225	0.838
P22352	Glutathione peroxidase 3 OS=Homo sapiens OX=9606 GN=GPX3 PE=1 SV=2	GPX3	1.037	0.834	1.378	0.834	0.874	0.841	1.412	0.959	0.946	1.146	1.148	0.994	1.256	1.094	1.146	0.765	0.8	0.822	0.979	1.171	1.018	0.98	0.992	0.948	1.118	1.119	1.257	1.069	0.925	0.961
Q13822	Ectonucleotide pyrophosphatase/phosphodiesterase family member 2 OS=Homo sapiens OX=9606 GN=ENPP2 PE=1 SV=3	ENPP2	0.978	0.953	0.755	0.97	0.752	0.846	0.848	0.843	0.793	0.943	1.023	0.744	0.949	0.805	1.095	1.191	1.052	0.853	1.183	1.173	1.036	1.032	1.108	1.558	1.363	0.987	1.3	1.267	1.221	1.066
P04406	Glyceraldehyde-3-phosphate dehydrogenase OS=Homo sapiens OX=9606 GN=GAPDH PE=1 SV=3	GAPDH	0.849	0.942	1.301	1.527	0.723	0.895	1.196	1.18	2.091	0.654	1.302	1.462	0.803	2.067	1.007	0.919	1.544	0.829	0.679	0.589	1.043	0.69	0.679	0.707	0.614	0.572	0.535	0.59	0.7	0.655
P14207	Folate receptor beta OS=Homo sapiens OX=9606 GN=FOLR2 PE=1 SV=4	FOLR2	0.977	0.959	0.88	1.009	0.947	0.817	0.921	1.12	0.933	0.956	1.044	1.054	0.826	0.964	0.949	0.798	0.863	1.199	1.125	0.913	0.938	0.94	1.123	1.145	1.174	0.931	0.842	1.045	1.002	0.841
P07339	Cathepsin D OS=Homo sapiens OX=9606 GN=CTSD PE=1 SV=1	CTSD	0.968	1.26	0.966	1.319	1.119	1.315	1.167	1.252	1.139	0.901	1.103	0.82	0.821	0.834	0.884	1.007	0.972	0.874	1.408	0.986	1.136	1.092	1.076	1.168	1.138	1.006	1.079	1.091	1.017	0.96
P52209	6-phosphogluconate dehydrogenase, decarboxylating OS=Homo sapiens OX=9606 GN=PGD PE=1 SV=3	PGD	0.833	0.629	0.881	1.264	0.74	0.824	0.905	0.842	1.326	NA	NA	NA	NA	NA	NA	NA	NA	NA	0.642	0.436	1.153	0.413	0.671	0.697	NA	NA	NA	NA	NA	NA
Q16610	Extracellular matrix protein 1 OS=Homo sapiens OX=9606 GN=ECM1 PE=1 SV=2	ECM1	1.318	0.988	1.085	1.24	1.233	0.908	0.915	1.249	1.062	1.077	1.133	1.092	1.382	1.178	1.35	1.26	0.997	1.224	0.987	0.944	0.936	0.935	0.989	0.706	0.916	0.818	0.733	0.891	0.741	0.59
Q14126	Desmoglein-2 OS=Homo sapiens OX=9606 GN=DSG2 PE=1 SV=2	DSG2	1.051	0.641	0.904	1.103	0.759	0.949	0.522	1.357	1.017	1.357	0.669	0.737	0.902	0.87	1	1.145	1.391	0.829	1.5	1.257	0.853	1.108	1.236	1.659	1.018	0.995	1.049	1.238	0.998	1.111
P27487	Dipeptidyl peptidase 4 OS=Homo sapiens OX=9606 GN=DPP4 PE=1 SV=2	DPP4	1.075	1.025	1.075	0.968	0.941	0.984	0.855	1.09	0.822	1.064	1.106	1.153	1.023	1.042	0.921	0.864	0.825	1.161	1.11	1.104	0.966	1.003	1.119	1.168	1.004	0.962	0.965	0.921	1.069	0.998
P09172	Dopamine beta-hydroxylase OS=Homo sapiens OX=9606 GN=DBH PE=1 SV=3	DBH	0.668	0.806	0.717	1.41	1.142	0.9	1.719	1.864	2.288	0.783	1.565	0.885	0.735	0.806	0.479	0.387	0.661	0.911	1.058	0.753	1.25	0.798	1.033	0.718	0.651	0.872	1.039	0.634	0.788	0.881
Q99715	Collagen alpha-1(XII) chain OS=Homo sapiens OX=9606 GN=COL12A1 PE=1 SV=2	COL12A1	1	1.011	0.667	0.884	0.83	0.836	0.82	0.921	0.916	0.98	0.795	0.919	1.248	0.975	1.068	1.178	1.1	0.929	1.026	1.109	1.18	0.946	1.051	1.525	1.202	1.087	1.074	1.062	1.019	1.056
Q9HDC9	Adipocyte plasma membrane-associated protein OS=Homo sapiens OX=9606 GN=APMAP PE=1 SV=2	APMAP	0.717	0.871	0.679	0.886	0.682	0.788	0.754	0.787	0.631	0.948	1.017	0.846	1.031	0.875	0.912	1.269	0.982	0.884	1.158	1.227	0.857	0.986	1.078	1.271	1.401	1.66	1.397	1.152	1.022	1.484
Q14118	Dystroglycan OS=Homo sapiens OX=9606 GN=DAG1 PE=1 SV=2	DAG1	0.974	0.73	0.696	0.865	0.825	0.791	0.762	0.988	0.744	1.094	0.949	1.043	1.083	1.046	1.07	1.281	1.066	1.155	1.373	0.992	1.027	1.108	1.261	1.248	1.269	1.282	1.227	1.289	1.482	1.139
P30046	D-dopachrome decarboxylase OS=Homo sapiens OX=9606 GN=DDT PE=1 SV=3	DDT	1.502	0.665	0.889	2.232	0.987	0.997	0.915	1.04	1.268	0.791	0.843	1.939	1.184	1.122	1.058	1.23	1.431	1.265	0.916	0.697	1.357	1.139	0.704	1.198	0.479	0.259	0.742	0.925	1.134	0.613
Q8NBJ4	Golgi membrane protein 1 OS=Homo sapiens OX=9606 GN=GOLM1 PE=1 SV=1	GOLM1	1.026	0.985	0.977	1.034	0.899	0.962	1.131	1.01	0.952	0.951	1.013	0.859	0.955	0.962	1.172	1.115	1.073	1.003	1.456	1.012	1.173	1.11	1.123	1.206	0.839	0.786	0.767	0.823	0.994	0.925
Q9UNN8	Endothelial protein C receptor OS=Homo sapiens OX=9606 GN=PROCR PE=1 SV=1	PROCR	1.235	1.109	1.061	1.193	1.097	1.148	0.95	0.982	0.852	2.684	0.918	1.096	1.529	1.439	1.164	1.257	1.266	1.291	0.986	1.01	0.987	1.034	0.916	0.993	1.278	1.237	1.017	1.443	1.11	1.126
P54289	Voltage-dependent calcium channel subunit alpha-2/delta-1 OS=Homo sapiens OX=9606 GN=CACNA2D1 PE=1 SV=3	CACNA2D1	1.209	1.094	0.909	0.845	0.906	1.1	1.007	1.4	1.078	0.943	1.132	0.709	1.004	0.845	0.958	0.8	0.804	0.86	1.096	1.192	1.109	0.973	1.065	1.115	0.979	0.856	1.085	0.764	0.947	0.922
P05156	Complement factor I OS=Homo sapiens OX=9606 GN=CFI PE=1 SV=2	CFI	1.114	1.029	1.091	1.222	1.119	1.031	0.869	1.2	1.102	0.936	0.866	0.868	0.926	0.926	0.749	0.796	0.89	1.032	1.113	1.024	1.131	0.9	1.115	1.014	0.876	0.927	0.946	1.053	0.922	0.901
P02458	Collagen alpha-1(II) chain OS=Homo sapiens OX=9606 GN=COL2A1 PE=1 SV=3	COL2A1	0.929	0.85	0.549	0.617	0.613	0.771	0.38	0.709	0.529	1.028	0.901	0.975	0.897	0.734	1.146	1.681	1.03	1.018	0.918	1.208	0.865	0.811	0.971	1.559	1.128	0.932	0.893	0.947	0.917	0.965
Q9NQ79	Cartilage acidic protein 1 OS=Homo sapiens OX=9606 GN=CRTAC1 PE=1 SV=2	CRTAC1	0.966	0.922	0.855	0.824	0.909	0.942	1.086	0.876	0.738	0.879	0.824	0.636	0.861	0.891	0.858	0.678	0.854	0.653	1.213	1.352	1.269	1.365	1.127	1.28	1.586	0.936	1.136	1.01	1.097	0.976
O95445	Apolipoprotein M OS=Homo sapiens OX=9606 GN=APOM PE=1 SV=2	APOM	1.022	1.128	0.839	1.438	0.939	1.215	1.183	0.798	0.822	1.017	0.751	0.863	1.137	0.795	1.152	1.285	0.981	0.796	1.236	0.84	0.972	0.83	1.344	1.193	1.002	1.166	1.127	1.121	1.029	1.341
Q9UBP4	Dickkopf-related protein 3 OS=Homo sapiens OX=9606 GN=DKK3 PE=1 SV=2	DKK3	1.1	0.799	0.917	0.887	1.046	0.943	0.942	1.038	0.762	1.264	0.848	0.904	1.238	0.836	0.866	0.906	0.82	0.972	1.135	1	1.058	0.959	1.147	0.906	1.024	1.203	1.121	1.223	1.043	1.033
P14625	Endoplasmin OS=Homo sapiens OX=9606 GN=HSP90B1 PE=1 SV=1	HSP90B1	0.872	0.926	0.915	0.833	0.904	0.822	1.041	1.005	1.095	1.401	0.944	0.869	1.025	1.256	0.981	1.143	1.056	0.979	1.011	0.911	0.896	0.797	1.13	0.873	0.875	0.944	1.002	1.021	1.014	1.006
Q14956	Transmembrane glycoprotein NMB OS=Homo sapiens OX=9606 GN=GPNMB PE=1 SV=2	GPNMB	1.108	1.14	1.124	0.901	0.98	1.058	1.03	0.972	0.75	0.99	0.943	0.97	0.899	0.804	1.066	0.803	0.895	0.839	1.056	1.035	1.109	0.961	1.097	1.215	0.915	0.874	1.024	0.9	0.924	0.913
P07451	Carbonic anhydrase 3 OS=Homo sapiens OX=9606 GN=CA3 PE=1 SV=3	CA3	1.302	1.108	1.241	1.688	1.31	1.07	1.401	1.274	0.95	NA	NA	NA	NA	NA	NA	NA	NA	NA	1.073	0.955	1.359	1.17	1.08	1.157	NA	NA	NA	NA	NA	NA
Q9BWV1	Brother of CDO OS=Homo sapiens OX=9606 GN=BOC PE=1 SV=1	BOC	0.969	1.064	0.962	1.023	0.934	1.004	0.969	0.83	0.843	0.962	0.838	1.048	1.048	0.758	1.086	1.155	1.054	0.848	0.926	0.948	1.037	1.183	0.869	1.095	1.135	1.121	1.029	1.384	1.163	0.902
P12111	Collagen alpha-3(VI) chain OS=Homo sapiens OX=9606 GN=COL6A3 PE=1 SV=5	COL6A3	0.991	1.039	0.784	0.963	0.866	0.947	0.792	0.903	0.766	0.818	0.768	0.863	1.119	0.72	1.067	1.345	1.026	1.03	1.019	1.074	1.125	0.984	0.978	1.339	1.072	1.068	1.046	1.056	1.059	0.869
P11021	Endoplasmic reticulum chaperone BiP OS=Homo sapiens OX=9606 GN=HSPA5 PE=1 SV=2	HSPA5	1.009	0.978	1.031	1.003	1.237	0.955	1.004	0.91	0.958	1.089	0.832	0.956	0.947	0.92	0.907	0.898	1.012	0.973	1.1	1.082	0.994	1.122	1.133	1.079	1.08	0.99	0.995	1.035	1.033	0.98
P04003	C4b-binding protein alpha chain OS=Homo sapiens OX=9606 GN=C4BPA PE=1 SV=2	C4BPA	0.864	1.226	0.799	0.944	0.818	1.097	0.69	0.883	0.963	1.194	0.963	0.855	1.422	1.664	1.431	1.319	1.44	1.371	0.753	0.905	0.822	0.924	0.783	0.659	0.696	0.834	0.817	0.697	0.936	0.829
P07357	Complement component C8 alpha chain OS=Homo sapiens OX=9606 GN=C8A PE=1 SV=2	C8A	1.083	0.944	1.038	1.046	1.097	0.978	0.902	0.988	0.908	0.985	1.231	1.072	1.01	0.959	0.995	0.88	0.902	0.889	0.895	0.969	1.148	0.925	0.936	0.878	1	0.979	1.12	1.188	1.109	1.074
Q9NZD4	Alpha-hemoglobin-stabilizing protein OS=Homo sapiens OX=9606 GN=AHSP PE=1 SV=1	AHSP	0.836	0.711	1.667	1.053	0.556	0.692	0.969	0.75	0.65	0.644	1.066	1.703	0.642	0.748	1.242	1.035	1.503	1.227	0.349	0.431	3.702	0.719	0.489	0.958	0.31	0.255	0.528	0.706	0.809	0.411
P00450	Ceruloplasmin OS=Homo sapiens OX=9606 GN=CP PE=1 SV=1	CP	1.105	0.963	0.916	0.906	0.9	1.032	0.78	1.111	0.924	1.056	0.943	0.873	0.954	0.981	0.967	0.891	1.093	1.093	1.035	1.131	1.138	1.164	1.028	0.983	1.211	1.022	1.023	1.105	1.176	1.042
P49913	Cathelicidin antimicrobial peptide OS=Homo sapiens OX=9606 GN=CAMP PE=1 SV=1	CAMP	0.968	0.867	0.905	0.982	0.922	1.034	0.991	0.619	0.782	0.847	0.712	1.233	0.84	0.657	0.887	0.922	0.897	1.071	1.067	0.957	0.907	1.005	1.105	0.834	0.958	1.46	1.241	1.421	1.13	1.374
P09871	Complement C1s subcomponent OS=Homo sapiens OX=9606 GN=C1S PE=1 SV=1	C1S	1.053	1.11	1.089	1.104	0.99	1.145	1.155	1.141	0.945	1.022	0.957	1.15	1.012	0.945	1.146	0.952	0.939	1.039	0.984	0.92	0.898	0.924	0.954	0.887	0.92	0.872	0.846	0.889	0.932	0.842
P02730	Band 3 anion transport protein OS=Homo sapiens OX=9606 GN=SLC4A1 PE=1 SV=3	SLC4A1	1.232	0.583	0.955	0.851	0.79	0.656	0.815	1.822	1.165	1.632	1.667	4.636	1.117	2.23	1.534	0.802	1.374	1.413	0.508	0.549	0.718	0.675	0.602	0.637	0.745	0.649	0.477	0.582	0.772	0.744
P01024	Complement C3 OS=Homo sapiens OX=9606 GN=C3 PE=1 SV=2	C3	1.142	1.121	1.129	1.074	1.104	1.183	0.857	1.063	0.938	1.129	0.914	1.066	1.069	1.058	0.951	0.92	0.955	1.138	0.932	1.021	1.036	1.006	0.934	1.004	1.03	0.93	0.913	0.958	1.067	1.002
P02655	Apolipoprotein C-II OS=Homo sapiens OX=9606 GN=APOC2 PE=1 SV=1	APOC2	0.768	1.727	1.162	1.083	0.797	1.552	1.147	0.292	0.69	1.03	0.838	1.762	0.578	0.493	1.138	1.135	0.676	1.173	0.921	1.31	0.456	1.12	1.001	1.217	0.727	1.566	0.828	1.095	1.211	0.821
P01034	Cystatin-C OS=Homo sapiens OX=9606 GN=CST3 PE=1 SV=1	CST3	0.903	0.886	0.866	0.754	0.87	0.844	0.936	0.87	0.958	0.999	0.903	1.165	0.941	0.904	0.989	1.125	1.106	1.039	1.04	1.095	0.979	0.86	0.991	1	1.134	0.982	0.969	1.119	1.036	1.039
Q16853	Membrane primary amine oxidase OS=Homo sapiens OX=9606 GN=AOC3 PE=1 SV=3	AOC3	1.292	0.939	0.948	1.211	0.89	1.072	0.862	1.115	1.022	1.297	0.984	0.971	0.993	1.024	1.017	0.995	1.039	0.891	1.402	1.107	1.266	1.229	1.007	1.461	1.215	1.065	1.005	1.021	1.127	1.082
O60667	Fas apoptotic inhibitory molecule 3 OS=Homo sapiens OX=9606 GN=FCMR PE=1 SV=1	FCMR	0.88	0.937	1.035	1.254	1.428	1.046	1.131	1.042	1.157	NA	NA	NA	NA	NA	NA	NA	NA	NA	1.227	1.112	0.951	1.061	0.895	1.197	NA	NA	NA	NA	NA	NA
Q92820	Gamma-glutamyl hydrolase OS=Homo sapiens OX=9606 GN=GGH PE=1 SV=2	GGH	1.095	0.963	0.939	1.126	1.068	0.912	0.829	0.965	0.963	0.937	1.542	1.198	1.013	1.12	0.9	1.092	0.985	0.707	1.191	1.211	1.111	0.929	1.134	1.082	1.164	0.921	0.969	0.884	0.858	1.08
P02760	Protein AMBP OS=Homo sapiens OX=9606 GN=AMBP PE=1 SV=1	AMBP	1.055	0.965	1.023	0.914	1.082	0.941	1.01	0.972	0.963	0.94	0.84	1.034	0.921	0.827	0.892	0.891	0.794	0.912	1.065	1.15	0.947	1.198	1.1	1.023	1.12	1.026	0.994	1.056	1.075	0.944
P0DP23	Calmodulin-1 OS=Homo sapiens OX=9606 GN=CALM1 PE=1 SV=1	CALM1	0.881	0.728	0.929	0.965	0.819	0.762	0.926	1.152	2.432	NA	NA	NA	NA	NA	NA	NA	NA	NA	0.767	0.717	0.999	0.745	0.768	0.944	NA	NA	NA	NA	NA	NA
P00488	Coagulation factor XIII A chain OS=Homo sapiens OX=9606 GN=F13A1 PE=1 SV=4	F13A1	1.294	1.253	0.88	0.92	1.175	1.14	0.926	1.04	0.85	1.102	0.957	0.742	0.832	1.174	0.889	0.918	1.089	0.919	1.09	0.92	0.753	0.723	0.997	1.113	1.03	1.288	1.272	1.017	0.913	0.898
P02786	Transferrin receptor protein 1 OS=Homo sapiens OX=9606 GN=TFRC PE=1 SV=2	TFRC	1.012	1.102	1.107	1.047	0.983	1.108	0.889	1.048	0.945	1.497	1.214	0.912	0.99	1.241	1.206	1.644	1.103	1.124	0.928	0.772	0.829	0.767	0.885	0.933	0.959	0.78	0.878	0.77	0.833	0.889
Q16881	Thioredoxin reductase 1, cytoplasmic OS=Homo sapiens OX=9606 GN=TXNRD1 PE=1 SV=3	TXNRD1	0.961	0.972	1.063	1.03	1.063	0.972	1.092	1.008	1.207	NA	NA	NA	NA	NA	NA	NA	NA	NA	1.028	0.944	1.161	0.746	1.077	1.202	NA	NA	NA	NA	NA	NA
Q86YW5	Trem-like transcript 1 protein OS=Homo sapiens OX=9606 GN=TREML1 PE=1 SV=2	TREML1	0.957	0.647	0.624	0.85	0.764	0.463	0.53	0.593	0.724	0.979	0.631	0.67	0.74	1.267	0.618	0.718	0.851	0.731	1.04	0.959	1.212	0.996	1.154	1.069	1.21	1.335	1.524	1.471	1.528	1.3
Q06830	Peroxiredoxin-1 OS=Homo sapiens OX=9606 GN=PRDX1 PE=1 SV=1	PRDX1	1.048	0.885	1.457	1.435	0.826	0.83	0.924	1.239	1.383	0.992	1.196	2.037	0.859	1.445	1.152	0.956	1.709	1.077	0.557	0.483	1.767	0.716	0.55	0.832	0.488	0.482	0.61	0.557	0.852	0.718
P20742	Pregnancy zone protein OS=Homo sapiens OX=9606 GN=PZP PE=1 SV=4	PZP	0.775	0.505	0.543	0.527	1.128	0.568	0.947	2.258	0.803	0.866	0.622	0.599	0.623	0.829	0.79	0.796	5.317	1.024	0.535	0.845	1.082	0.683	0.604	0.633	0.959	0.647	0.7	0.649	1.123	0.862
O43866	CD5 antigen-like OS=Homo sapiens OX=9606 GN=CD5L PE=1 SV=1	CD5L	1.005	0.853	1.708	1.175	1.449	0.917	1.556	1.596	0.614	0.83	0.799	1.171	0.402	0.635	0.747	0.472	0.512	0.596	1.165	1.246	1.203	1.275	1.318	0.741	0.696	0.558	0.544	1.534	0.617	1.133
P08174	Complement decay-accelerating factor OS=Homo sapiens OX=9606 GN=CD55 PE=1 SV=4	CD55	1.133	0.949	1.083	0.922	1.093	0.869	0.982	0.914	0.88	1.015	0.812	1.08	1.132	1.195	1.09	1.14	1.32	1.098	1.225	1.034	1.204	1.013	1.182	1.167	1.32	1.072	1.265	1.199	1.047	0.98
Q92520	Protein FAM3C OS=Homo sapiens OX=9606 GN=FAM3C PE=1 SV=1	FAM3C	0.835	0.926	0.711	0.777	0.807	0.762	0.873	0.8	0.64	NA	NA	NA	NA	NA	NA	NA	NA	NA	1.314	1.112	1.08	0.997	1.224	1.422	NA	NA	NA	NA	NA	NA
P20774	Mimecan OS=Homo sapiens OX=9606 GN=OGN PE=1 SV=1	OGN	NA	NA	NA	NA	NA	NA	NA	NA	NA	1.358	0.904	1.027	1.006	1.034	1.193	1.3	1.205	1.413	NA	NA	NA	NA	NA	NA	1.194	1.1	1.117	1.124	1.104	0.939
Q86WC4	Osteopetrosis-associated transmembrane protein 1 OS=Homo sapiens OX=9606 GN=OSTM1 PE=1 SV=1	OSTM1	NA	NA	NA	NA	NA	NA	NA	NA	NA	1.607	1.136	1.916	1.254	1.739	1.021	1.139	1.381	1.377	NA	NA	NA	NA	NA	NA	1.762	0.952	1.388	1.512	1.799	1.457
Q8TAA3	Proteasome subunit alpha-type 8 OS=Homo sapiens OX=9606 GN=PSMA8 PE=2 SV=3	PSMA8	NA	NA	NA	NA	NA	NA	NA	NA	NA	1.064	1.435	1.614	1.073	1.488	1.293	1.102	1.359	1.293	NA	NA	NA	NA	NA	NA	1.129	1.083	0.835	0.962	1.268	1.232
Q02985	Complement factor H-related protein 3 OS=Homo sapiens OX=9606 GN=CFHR3 PE=1 SV=2	CFHR3	NA	NA	NA	NA	NA	NA	NA	NA	NA	1.473	0.808	0.874	1.261	1.863	0.873	1.152	1.35	1.891	NA	NA	NA	NA	NA	NA	0.766	0.858	1.049	1.011	0.719	1.191
Q8IZP9	Adhesion G-protein coupled receptor G2 OS=Homo sapiens OX=9606 GN=ADGRG2 PE=1 SV=2	ADGRG2	NA	NA	NA	NA	NA	NA	NA	NA	NA	1.128	1.051	0.878	0.984	1.113	1.094	1.019	1.039	0.872	NA	NA	NA	NA	NA	NA	1.009	1.037	1.009	0.999	1.042	0.962
Q08554	Desmocollin-1 OS=Homo sapiens OX=9606 GN=DSC1 PE=1 SV=2	DSC1	NA	NA	NA	NA	NA	NA	NA	NA	NA	1.091	1.254	1.124	1.17	1.047	1.28	0.946	0.994	1.17	NA	NA	NA	NA	NA	NA	1.215	1.166	1.074	1.321	1.246	1.124
Q04917	14-3-3 protein eta OS=Homo sapiens OX=9606 GN=YWHAH PE=1 SV=4	YWHAH	NA	NA	NA	NA	NA	NA	NA	NA	NA	0.866	0.956	1.016	1.081	0.995	0.929	0.91	1.055	0.954	NA	NA	NA	NA	NA	NA	0.901	0.836	0.868	0.824	1.018	0.971
Q9HC38	Glyoxalase domain-containing protein 4 OS=Homo sapiens OX=9606 GN=GLOD4 PE=1 SV=1	GLOD4	NA	NA	NA	NA	NA	NA	NA	NA	NA	1.154	1.004	1.318	1.067	1.226	0.923	1.042	1.666	1.036	NA	NA	NA	NA	NA	NA	0.969	1.075	1.029	0.934	1.018	0.854
Q9HCN6	Platelet glycoprotein VI OS=Homo sapiens OX=9606 GN=GP6 PE=1 SV=4	GP6	NA	NA	NA	NA	NA	NA	NA	NA	NA	1.062	0.757	0.79	1.038	2.009	0.721	1.027	1.142	0.649	NA	NA	NA	NA	NA	NA	1.606	1.617	1.352	1.329	1.559	1.098
Q5D862	Filaggrin-2 OS=Homo sapiens OX=9606 GN=FLG2 PE=1 SV=1	FLG2	NA	NA	NA	NA	NA	NA	NA	NA	NA	0.784	1.138	1.458	0.948	1.205	0.996	1.111	0.968	1.047	NA	NA	NA	NA	NA	NA	1.103	0.715	0.927	0.643	0.649	1.94
P98172	Ephrin-B1 OS=Homo sapiens OX=9606 GN=EFNB1 PE=1 SV=1	EFNB1	NA	NA	NA	NA	NA	NA	NA	NA	NA	0.831	0.734	0.852	1.058	1.04	0.757	1.033	0.972	0.827	NA	NA	NA	NA	NA	NA	1.04	1.138	1.095	1.316	1.087	0.817
Q96FE7	Phosphoinositide-3-kinase-interacting protein 1 OS=Homo sapiens OX=9606 GN=PIK3IP1 PE=1 SV=2	PIK3IP1	NA	NA	NA	NA	NA	NA	NA	NA	NA	1.039	0.894	1.103	0.986	1.146	1.024	1.02	1.305	1.141	NA	NA	NA	NA	NA	NA	1.322	1.001	0.904	1.102	1.08	0.917
P28066	Proteasome subunit alpha type-5 OS=Homo sapiens OX=9606 GN=PSMA5 PE=1 SV=3	PSMA5	NA	NA	NA	NA	NA	NA	NA	NA	NA	1.224	1.079	1.385	1.105	1.352	1.028	1.105	1.339	1.244	NA	NA	NA	NA	NA	NA	1.19	0.894	0.81	0.975	1.172	0.994
Q16819	Meprin A subunit alpha OS=Homo sapiens OX=9606 GN=MEP1A PE=1 SV=2	MEP1A	NA	NA	NA	NA	NA	NA	NA	NA	NA	1.363	0.846	1.088	1.563	1.277	1.038	1.306	1.082	1.199	NA	NA	NA	NA	NA	NA	1.289	1.362	1.15	1.365	1.3	1.28
P69891	Hemoglobin subunit gamma-1 OS=Homo sapiens OX=9606 GN=HBG1 PE=1 SV=2	HBG1	NA	NA	NA	NA	NA	NA	NA	NA	NA	0.251	3.967	0.705	0.709	0.35	1.127	4.195	6.226	0.461	NA	NA	NA	NA	NA	NA	0.318	0.325	0.336	0.469	0.623	0.326
P08887	Interleukin-6 receptor subunit alpha OS=Homo sapiens OX=9606 GN=IL6R PE=1 SV=1	IL6R	NA	NA	NA	NA	NA	NA	NA	NA	NA	1.093	0.967	1.26	1.201	0.985	1.158	1.09	1.119	1.1	NA	NA	NA	NA	NA	NA	0.985	0.903	0.924	1.126	1.03	1.007
P25786	Proteasome subunit alpha type-1 OS=Homo sapiens OX=9606 GN=PSMA1 PE=1 SV=1	PSMA1	NA	NA	NA	NA	NA	NA	NA	NA	NA	1.045	1.099	1.378	0.816	1.233	0.894	0.82	0.927	1.128	NA	NA	NA	NA	NA	NA	0.904	0.624	0.631	0.673	0.952	0.955
P48506	Glutamate--cysteine ligase catalytic subunit OS=Homo sapiens OX=9606 GN=GCLC PE=1 SV=2	GCLC	NA	NA	NA	NA	NA	NA	NA	NA	NA	1.248	1.204	1.753	1.195	1.328	1.268	1.183	1.585	1.318	NA	NA	NA	NA	NA	NA	1.645	1.009	1.077	1.118	1.369	1.191
Q09328	Alpha-1,6-mannosylglycoprotein 6-beta-N-acetylglucosaminyltransferase A OS=Homo sapiens OX=9606 GN=MGAT5 PE=1 SV=1	MGAT5	NA	NA	NA	NA	NA	NA	NA	NA	NA	0.944	0.952	0.745	1.284	0.811	0.978	1.094	0.82	0.918	NA	NA	NA	NA	NA	NA	0.794	1.54	1.314	1.365	1.202	1.261
Q8WWA0	Intelectin-1 OS=Homo sapiens OX=9606 GN=ITLN1 PE=1 SV=1	ITLN1	NA	NA	NA	NA	NA	NA	NA	NA	NA	1.36	1.288	0.962	1.069	0.943	1.643	1.366	1.255	1.584	NA	NA	NA	NA	NA	NA	0.584	0.876	0.777	0.796	0.854	0.847
Q9NX62	Golgi-resident adenosine 3',5'-bisphosphate 3'-phosphatase OS=Homo sapiens OX=9606 GN=IMPAD1 PE=1 SV=1	IMPAD1	NA	NA	NA	NA	NA	NA	NA	NA	NA	1.104	1.002	0.771	1.102	0.972	1.156	0.827	1.098	0.991	NA	NA	NA	NA	NA	NA	1.06	1.25	1.031	1.125	1.07	1.108
Q4G148	Glucoside xylosyltransferase 1 OS=Homo sapiens OX=9606 GN=GXYLT1 PE=1 SV=2	GXYLT1	NA	NA	NA	NA	NA	NA	NA	NA	NA	1.176	0.966	0.748	0.807	0.804	0.968	1.003	0.666	0.844	NA	NA	NA	NA	NA	NA	0.925	1.141	1.093	1.078	1.108	1.16
P06312	Immunoglobulin kappa variable 4-1 OS=Homo sapiens OX=9606 GN=IGKV4-1 PE=1 SV=1	IGKV4-1	NA	NA	NA	NA	NA	NA	NA	NA	NA	1.917	1.051	1.018	0.93	1.293	1.279	0.879	1.251	0.985	NA	NA	NA	NA	NA	NA	1.016	0.857	0.902	1.635	1.054	1.221
P08238	Heat shock protein HSP 90-beta OS=Homo sapiens OX=9606 GN=HSP90AB1 PE=1 SV=4	HSP90AB1	NA	NA	NA	NA	NA	NA	NA	NA	NA	1.006	0.84	0.906	1.225	1.353	1.4	1.022	1.386	1.196	NA	NA	NA	NA	NA	NA	0.991	0.858	0.938	0.852	0.929	0.881
P35754	Glutaredoxin-1 OS=Homo sapiens OX=9606 GN=GLRX PE=1 SV=2	GLRX	NA	NA	NA	NA	NA	NA	NA	NA	NA	0.867	0.77	1.18	0.971	2.189	1.059	1.139	1.233	0.891	NA	NA	NA	NA	NA	NA	4.996	0.704	1.239	1.07	0.898	0.819
Q9Y2T3	Guanine deaminase OS=Homo sapiens OX=9606 GN=GDA PE=1 SV=1	GDA	NA	NA	NA	NA	NA	NA	NA	NA	NA	1.042	0.926	0.753	1.336	1.188	0.852	1.103	1.156	0.927	NA	NA	NA	NA	NA	NA	1.298	1.15	0.808	0.991	1.103	0.812
P32004	Neural cell adhesion molecule L1 OS=Homo sapiens OX=9606 GN=L1CAM PE=1 SV=2	L1CAM	NA	NA	NA	NA	NA	NA	NA	NA	NA	1.056	0.893	0.815	1.269	1.033	1.186	0.932	0.982	1.088	NA	NA	NA	NA	NA	NA	1.498	1.183	1.06	1.164	0.939	0.997
P30203	T-cell differentiation antigen CD6 OS=Homo sapiens OX=9606 GN=CD6 PE=1 SV=3	CD6	NA	NA	NA	NA	NA	NA	NA	NA	NA	0.922	0.884	0.841	1.164	0.982	0.723	0.849	0.985	0.807	NA	NA	NA	NA	NA	NA	1.598	1.118	1.049	1.024	0.988	0.754
P08648	Integrin alpha-5 OS=Homo sapiens OX=9606 GN=ITGA5 PE=1 SV=2	ITGA5	NA	NA	NA	NA	NA	NA	NA	NA	NA	0.935	1.13	0.816	1.359	1.093	0.877	1.011	1.183	1.107	NA	NA	NA	NA	NA	NA	1.056	1.164	1.015	1.18	1.081	1.14
Q8N6C8	Leukocyte immunoglobulin-like receptor subfamily A member 3 OS=Homo sapiens OX=9606 GN=LILRA3 PE=1 SV=3	LILRA3	NA	NA	NA	NA	NA	NA	NA	NA	NA	1.707	0.438	1.383	0.869	2.201	0.766	0.801	2.247	1.032	NA	NA	NA	NA	NA	NA	0.827	0.731	1.079	1.155	1.038	0.721
P0DOX2	Immunoglobulin alpha-2 heavy chain OS=Homo sapiens OX=9606 PE=1 SV=2	--	NA	NA	NA	NA	NA	NA	NA	NA	NA	2.622	1.057	1.153	1.428	1.751	0.886	1.051	1.261	1.748	NA	NA	NA	NA	NA	NA	1.345	1.341	1.142	1.44	1.022	1.64
A0A0J9YXX1	Immunoglobulin heavy variable 5-10-1 OS=Homo sapiens OX=9606 GN=IGHV5-10-1 PE=3 SV=1	IGHV5-10-1	NA	NA	NA	NA	NA	NA	NA	NA	NA	0.988	1.04	0.942	0.994	0.982	1.352	0.949	1.073	0.968	NA	NA	NA	NA	NA	NA	0.965	0.829	1.289	1.031	0.89	1.036
O95196	Chondroitin sulfate proteoglycan 5 OS=Homo sapiens OX=9606 GN=CSPG5 PE=1 SV=3	CSPG5	NA	NA	NA	NA	NA	NA	NA	NA	NA	1.126	0.798	0.818	1.121	0.868	0.915	1.18	0.977	0.925	NA	NA	NA	NA	NA	NA	1.188	0.977	0.992	1.096	0.971	0.936
P05160	Coagulation factor XIII B chain OS=Homo sapiens OX=9606 GN=F13B PE=1 SV=3	F13B	NA	NA	NA	NA	NA	NA	NA	NA	NA	1.154	0.65	0.933	1.114	1.17	1.101	1.301	1.28	1.134	NA	NA	NA	NA	NA	NA	0.996	1.18	1.11	1.133	0.959	1.044
P39059	Collagen alpha-1(XV) chain OS=Homo sapiens OX=9606 GN=COL15A1 PE=1 SV=2	COL15A1	NA	NA	NA	NA	NA	NA	NA	NA	NA	0.855	0.822	1.134	0.919	0.878	1.072	1.13	0.912	1.102	NA	NA	NA	NA	NA	NA	1.117	0.973	0.984	1.052	0.998	1.018
P0DMV8	Heat shock 70 kDa protein 1A OS=Homo sapiens OX=9606 GN=HSPA1A PE=1 SV=1	HSPA1A	NA	NA	NA	NA	NA	NA	NA	NA	NA	1.059	0.942	1.231	1.012	1.417	0.949	0.922	1.09	0.981	NA	NA	NA	NA	NA	NA	1.065	1.222	1.304	1.358	1.095	0.996
O75023	Leukocyte immunoglobulin-like receptor subfamily B member 5 OS=Homo sapiens OX=9606 GN=LILRB5 PE=1 SV=1	LILRB5	NA	NA	NA	NA	NA	NA	NA	NA	NA	1.006	0.841	0.98	1.21	0.879	0.873	0.958	1.119	1.088	NA	NA	NA	NA	NA	NA	0.975	1.078	1.031	1.063	1.065	0.899
P05107	Integrin beta-2 OS=Homo sapiens OX=9606 GN=ITGB2 PE=1 SV=2	ITGB2	NA	NA	NA	NA	NA	NA	NA	NA	NA	1.001	0.847	0.857	1.184	0.964	0.941	0.846	0.815	0.944	NA	NA	NA	NA	NA	NA	1.029	1.069	0.959	1.092	1.138	0.932
O75509	Tumor necrosis factor receptor superfamily member 21 OS=Homo sapiens OX=9606 GN=TNFRSF21 PE=1 SV=1	TNFRSF21	NA	NA	NA	NA	NA	NA	NA	NA	NA	1.081	0.814	1.049	0.943	1.122	1.018	1.478	1.129	1.055	NA	NA	NA	NA	NA	NA	1.095	1.045	0.836	1.016	0.694	1.432
Q9UMX5	Neudesin OS=Homo sapiens OX=9606 GN=NENF PE=1 SV=1	NENF	NA	NA	NA	NA	NA	NA	NA	NA	NA	0.958	0.56	0.665	1.277	0.895	1.068	1.413	1.009	0.96	NA	NA	NA	NA	NA	NA	1.265	1.073	1.127	1.19	1.074	0.909
P61224	Ras-related protein Rap-1b OS=Homo sapiens OX=9606 GN=RAP1B PE=1 SV=1	RAP1B	NA	NA	NA	NA	NA	NA	NA	NA	NA	0.911	0.88	0.787	0.792	2.225	0.729	0.722	0.735	0.499	NA	NA	NA	NA	NA	NA	1.004	1.069	0.893	0.844	0.977	0.963
O00584	Ribonuclease T2 OS=Homo sapiens OX=9606 GN=RNASET2 PE=1 SV=2	RNASET2	NA	NA	NA	NA	NA	NA	NA	NA	NA	1.215	1.015	0.989	1.042	1.093	1.235	1.11	1.159	1.184	NA	NA	NA	NA	NA	NA	1.232	1.363	1.031	1.232	1.16	1.247
A0A0C4DH26	Probable non-functional immunoglobulin kappa variable 6D-41 OS=Homo sapiens OX=9606 GN=IGKV6D-41 PE=5 SV=1	IGKV6D-41	NA	NA	NA	NA	NA	NA	NA	NA	NA	2.272	0.876	0.886	1.022	2.75	1.271	1.167	0.716	1.229	NA	NA	NA	NA	NA	NA	0.648	0.62	0.575	0.763	0.698	0.621
Q03167	Transforming growth factor beta receptor type 3 OS=Homo sapiens OX=9606 GN=TGFBR3 PE=1 SV=3	TGFBR3	NA	NA	NA	NA	NA	NA	NA	NA	NA	0.77	0.905	0.817	1.099	1.195	1.436	1.377	1.101	1.376	NA	NA	NA	NA	NA	NA	0.831	0.829	0.723	1.026	0.777	0.837
P68363	Tubulin alpha-1B chain OS=Homo sapiens OX=9606 GN=TUBA1B PE=1 SV=1	TUBA1B	NA	NA	NA	NA	NA	NA	NA	NA	NA	1.044	0.712	0.813	0.867	1.417	0.737	0.834	0.95	0.831	NA	NA	NA	NA	NA	NA	1.589	1.27	1.283	1.198	1.7	1.22
P55072	Transitional endoplasmic reticulum ATPase OS=Homo sapiens OX=9606 GN=VCP PE=1 SV=4	VCP	NA	NA	NA	NA	NA	NA	NA	NA	NA	1.006	1.059	1.491	0.927	1.737	1.024	0.98	1.341	1.076	NA	NA	NA	NA	NA	NA	0.905	0.785	0.711	0.857	0.893	0.772
Q8N3T6	Transmembrane protein 132C OS=Homo sapiens OX=9606 GN=TMEM132C PE=2 SV=3	TMEM132C	NA	NA	NA	NA	NA	NA	NA	NA	NA	1.344	1.042	0.97	1.207	0.823	1.212	0.934	0.941	0.982	NA	NA	NA	NA	NA	NA	1.252	1.009	1.178	1.043	1.178	1.034
Q92854	Semaphorin-4D OS=Homo sapiens OX=9606 GN=SEMA4D PE=1 SV=1	SEMA4D	NA	NA	NA	NA	NA	NA	NA	NA	NA	1.262	1.106	0.965	1.007	1.087	0.936	0.866	1.233	0.826	NA	NA	NA	NA	NA	NA	1.126	1.093	1.091	1.127	1.074	1.088
P02549	Spectrin alpha chain, erythrocytic 1 OS=Homo sapiens OX=9606 GN=SPTA1 PE=1 SV=5	SPTA1	NA	NA	NA	NA	NA	NA	NA	NA	NA	1.229	1.112	1.523	1.04	1.193	1.033	0.855	0.942	1.1	NA	NA	NA	NA	NA	NA	0.809	0.779	0.821	0.847	0.912	0.861
Q8NCC3	Group XV phospholipase A2 OS=Homo sapiens OX=9606 GN=PLA2G15 PE=1 SV=2	PLA2G15	NA	NA	NA	NA	NA	NA	NA	NA	NA	1.186	0.995	1.105	1.226	0.971	1.076	1.002	1.153	0.949	NA	NA	NA	NA	NA	NA	1.254	1.349	1.134	1.449	1.009	1.223
P36871	Phosphoglucomutase-1 OS=Homo sapiens OX=9606 GN=PGM1 PE=1 SV=3	PGM1	NA	NA	NA	NA	NA	NA	NA	NA	NA	1.198	0.932	0.975	1.144	1.161	1.177	1.308	1.268	1.227	NA	NA	NA	NA	NA	NA	1.269	1.253	1.253	1.173	1.114	1.092
O43895	Xaa-Pro aminopeptidase 2 OS=Homo sapiens OX=9606 GN=XPNPEP2 PE=1 SV=3	XPNPEP2	NA	NA	NA	NA	NA	NA	NA	NA	NA	1.045	1.216	1.19	1.555	0.927	1.131	1.637	1.669	1.184	NA	NA	NA	NA	NA	NA	2.072	1.914	1.748	1.895	1.701	1.138
Q8NDA2	Hemicentin-2 OS=Homo sapiens OX=9606 GN=HMCN2 PE=2 SV=3	HMCN2	NA	NA	NA	NA	NA	NA	NA	NA	NA	0.869	0.685	0.701	0.864	0.694	1.084	0.813	0.617	0.762	NA	NA	NA	NA	NA	NA	1.149	1.002	0.884	0.794	1.156	0.741
Q16620	BDNF/NT-3 growth factors receptor OS=Homo sapiens OX=9606 GN=NTRK2 PE=1 SV=1	NTRK2	NA	NA	NA	NA	NA	NA	NA	NA	NA	1.109	0.674	1.052	1.294	0.831	1.358	1.806	0.77	1.228	NA	NA	NA	NA	NA	NA	1.347	1.321	1.102	1.277	1.405	1.315
Q15293	Reticulocalbin-1 OS=Homo sapiens OX=9606 GN=RCN1 PE=1 SV=1	RCN1	NA	NA	NA	NA	NA	NA	NA	NA	NA	1.17	0.892	0.919	1.218	1.044	1.086	1.23	1.117	1.015	NA	NA	NA	NA	NA	NA	1.173	1.159	1.243	1.233	1.173	1.113
P53801	Pituitary tumor-transforming gene 1 protein-interacting protein OS=Homo sapiens OX=9606 GN=PTTG1IP PE=1 SV=1	PTTG1IP	NA	NA	NA	NA	NA	NA	NA	NA	NA	1.658	0.682	0.952	0.96	1.938	0.836	1.044	1.117	0.929	NA	NA	NA	NA	NA	NA	1.825	1.307	1.367	1.804	1.156	0.914
P15291	Beta-1,4-galactosyltransferase 1 OS=Homo sapiens OX=9606 GN=B4GALT1 PE=1 SV=5	B4GALT1	NA	NA	NA	NA	NA	NA	NA	NA	NA	1.299	0.899	0.899	1.108	1.371	1.109	1.045	1.215	0.807	NA	NA	NA	NA	NA	NA	2.246	1.39	1.258	1.707	1.132	1.39
P20848	Putative alpha-1-antitrypsin-related protein OS=Homo sapiens OX=9606 GN=SERPINA2 PE=1 SV=1	SERPINA2	NA	NA	NA	NA	NA	NA	NA	NA	NA	1.404	1.024	1.084	1.114	1.352	0.978	1.024	1.203	0.936	NA	NA	NA	NA	NA	NA	0.783	1.038	1.103	1.02	1	0.92
P17655	Calpain-2 catalytic subunit OS=Homo sapiens OX=9606 GN=CAPN2 PE=1 SV=6	CAPN2	NA	NA	NA	NA	NA	NA	NA	NA	NA	1.012	0.919	0.843	0.972	1.039	0.959	1.112	0.876	1.066	NA	NA	NA	NA	NA	NA	1.035	1.085	1.061	1.056	1.006	0.941
P58335	Anthrax toxin receptor 2 OS=Homo sapiens OX=9606 GN=ANTXR2 PE=1 SV=5	ANTXR2	NA	NA	NA	NA	NA	NA	NA	NA	NA	1.096	0.951	0.781	1.186	1.149	1.126	1.078	0.889	0.828	NA	NA	NA	NA	NA	NA	1.239	1.152	1.146	1.206	1.095	1.222
P04083	Annexin A1 OS=Homo sapiens OX=9606 GN=ANXA1 PE=1 SV=2	ANXA1	NA	NA	NA	NA	NA	NA	NA	NA	NA	0.941	0.855	1.188	1.13	1.638	0.775	0.892	1.233	0.8	NA	NA	NA	NA	NA	NA	0.929	0.922	1.196	1.302	1.091	1
A6NMY6	Putative annexin A2-like protein OS=Homo sapiens OX=9606 GN=ANXA2P2 PE=5 SV=2	ANXA2P2	NA	NA	NA	NA	NA	NA	NA	NA	NA	1.104	0.959	1.189	1.009	1.14	1.12	1.241	1.341	1.067	NA	NA	NA	NA	NA	NA	0.954	1.08	0.934	0.936	0.876	1.441
Q9NZT1	Calmodulin-like protein 5 OS=Homo sapiens OX=9606 GN=CALML5 PE=1 SV=2	CALML5	NA	NA	NA	NA	NA	NA	NA	NA	NA	1.468	0.616	1.182	1.236	0.783	0.621	1.33	0.701	1.199	NA	NA	NA	NA	NA	NA	1.35	0.976	0.838	1.183	0.886	1.108
P16157	Ankyrin-1 OS=Homo sapiens OX=9606 GN=ANK1 PE=1 SV=3	ANK1	NA	NA	NA	NA	NA	NA	NA	NA	NA	1.839	1.637	2.995	1.182	1.835	1.478	0.94	0.955	1.15	NA	NA	NA	NA	NA	NA	0.787	0.754	0.77	0.733	0.842	0.758
P22413	Ectonucleotide pyrophosphatase/phosphodiesterase family member 1 OS=Homo sapiens OX=9606 GN=ENPP1 PE=1 SV=2	ENPP1	NA	NA	NA	NA	NA	NA	NA	NA	NA	1.716	0.691	0.853	0.872	2.669	0.738	0.821	0.769	0.591	NA	NA	NA	NA	NA	NA	0.965	0.877	0.934	1.056	1.041	0.816
O43707	Alpha-actinin-4 OS=Homo sapiens OX=9606 GN=ACTN4 PE=1 SV=2	ACTN4	NA	NA	NA	NA	NA	NA	NA	NA	NA	1.033	0.945	1.147	1.498	1.703	1.121	1.034	1.371	1.155	NA	NA	NA	NA	NA	NA	1.026	1.274	1.341	1.374	1.192	1.275
P15311	Ezrin OS=Homo sapiens OX=9606 GN=EZR PE=1 SV=4	EZR	NA	NA	NA	NA	NA	NA	NA	NA	NA	1.116	0.948	1.036	0.899	1.435	1.032	0.887	1.387	0.861	NA	NA	NA	NA	NA	NA	0.856	0.988	0.903	1.041	0.788	1.043
aCC, OVID-19-children; bHC, healthy children.

## Sheet: Table S3
Table S3. The 1171 metabolites quantified in at least onf of the 30 plasma samples from 18 COVID-19-children, 12 healthy children and 4 parts of a quality control sample.
Metabolite name	Class	Identification method	CC1a	CC2	CC3	CC4	CC5	CC6	CC7	CC8	CC9	CC10	CC11	CC12	CC13	CC14	CC15	CC16	CC17	CC18	HC1b	HC2	HC3	HC4	HC5	HC6	HC7	HC8	HC9	HC10	HC11	HC12	QC1c	QC2	QC3	QC4
L-Threonine	Amino acid and Its metabolomics	Reference standard	576860	561760	648590	440260	433110	574440	453880	1014200	420050	603260	903740	822770	577230	333480	351940	495540	822890	853660	690360	529960	583410	583650	848810	818590	730820	846690	736220	815710	678100	709240	572940	589820	564480	728110
L-Citrulline	Amino acid and Its metabolomics	Reference standard	1141200	900560	703080	1126800	733240	1164300	1132500	1903000	957870	1655000	938460	1009200	1430500	1372800	886760	1139200	926100	969540	1899100	2117800	1177900	2096300	2237800	1866700	1921900	2218900	1910400	2681700	2911700	2762600	1326600	1293900	1428100	1290100
L-Isoleucine	Amino acid and Its metabolomics	Reference standard	81703	150580	129180	93880	88250	110250	82924	127100	82484	112110	129640	122900	87075	72995	63936	45521	83954	109830	226700	218410	330290	281020	256110	254700	151700	373320	354740	337370	208290	268120	105380	119020	110800	123600
Hexanoyl Glycine	Amino acid and Its metabolomics	Reference standard	37179	34631	22255	19862	33012	27686	22752	18792	37067	41041	27506	30442	38879	28024	51866	30366	23926	14739	40090	41073	35110	37984	36030	36676	42251	24123	42117	41273	41091	39895	29719	32661	32720	28703
L-Homocitrulline	Amino acid and Its metabolomics	Reference standard	31493	74359	60391	21006	23445	17857	38951	81088	22423	23259	22835	24697	29012	39667	15673	18421	35954	66656	83404	101010	67924	140970	81205	32208	49629	184970	67223	67969	36395	47275	57444	50799	60469	42338
N6-Acetyl-L-Lysine	Amino acid and Its metabolomics	Reference standard	46855	51353	59194	45640	78120	49935	77520	46929	55704	51756	51170	43077	34288	47033	47586	62160	83927	49461	78528	83236	138380	106010	79586	75271	63111	86035	109780	102050	60509	128430	70970	67180	69077	75645
N-Acetyl-L-Leucine	Amino acid and Its metabolomics	Reference standard	53348	59833	50434	58427	72317	65775	69566	56365	67676	80485	81832	82668	64125	61280	56451	70301	76406	84758	56161	48305	101510	70020	52620	75580	79588	66912	150140	90268	68756	69513	84882	80812	77790	79054
N-Acetylneuraminic Acid	Amino acid and Its metabolomics	Reference standard	3667.3	4867.6	4948.9	3991.5	6171	5209.1	5079.1	4404.2	4049.2	4193.8	3461.7	4248	4929.3	5440	6381.9	4925.3	6674	4894.8	4625.3	4854.2	4079.6	4336.2	4679.5	3526.7	3721	2902.5	3752.2	2576.9	4332	3208.8	3954	3161.7	4515.2	3948.5
N-Isovaleroylglycine	Amino acid and Its metabolomics	Reference standard	30512	17394	38346	11194	8621.7	13178	30474	71932	11113	40215	79874	18481	42456	35769	23923	22146	11193	5205.9	3550.8	21975	25821	8386.3	4132.5	8022.2	9804.7	33037	39528	26653	13457	9987.1	23775	25384	23632	24741
N-Propionylglycine	Amino acid and Its metabolomics	Reference standard	166040	345770	251220	177960	233210	216870	235770	259160	182680	228350	244830	251470	189740	161850	149100	137040	209870	230930	556270	482050	759540	637690	574780	607950	409950	915320	836340	791340	512500	640520	258620	270800	253880	239190
Nα-Acetyl-L-Arginine	Amino acid and Its metabolomics	Reference standard	3783.9	2705.8	6549.2	8684.6	7614.7	12779	3259	11400	7592.2	4890	18982	12952	8678.9	8690.5	3802.8	8674.7	14108	5487.4	11488	14219	6543.1	8153	10307	20135	5953.7	3731.7	12572	11945	17984	15289	8150	10059	11954	16577
O-Phospho-L-Serine	Amino acid and Its metabolomics	Reference standard	106770	120010	133480	115960	135470	237520	157700	128630	80265	133540	106200	122480	56077	74985	90380	72293	70074	88090	881610	683440	1202400	798270	845380	528900	816420	822920	578980	573990	934130	783140	222680	239680	247940	234280
P-Coumaraldehyde	Benzene and substituted derivatives	Reference standard	6008.9	4940.3	5025.6	8946.4	4958.7	7967.9	6320.1	2633	10543	5622.3	4697.5	60939	4974.8	4449.3	3267.9	6227	7815.8	2915.6	7926.7	5527.2	7537.2	3035.8	7736.1	3690.8	6992.9	3478.6	8231.6	7598.2	7143.8	3441.2	7067.9	8683.9	6946.5	9189.1
Benzoic Acid	Benzene and substituted derivatives	Reference standard	3636200	5065800	8143500	4386400	5009700	10845000	8742700	9171400	14979000	7428300	6330400	11611000	6374800	5957300	4440300	3958800	4297600	4907800	6524800	13357000	8734600	10665000	7847000	4236300	9591400	8711000	11853000	10778000	10822000	7944400	4327600	6256900	4970400	4895000
Terephthalic Acid	Benzene and substituted derivatives	Reference standard	135920	134550	207820	155700	118950	99405	109860	145980	183600	198840	135030	180360	208260	158870	159260	182250	154310	129240	168740	173550	304220	377740	159890	160490	275640	149450	202640	394930	198670	276770	188200	165410	202670	187640
(3,4-Dimethoxyphenyl) Acetic Acid	Benzene and substituted derivatives	Reference standard	2692.4	4887.2	6871.4	3126.7	2870.5	7188	7127.5	6635.8	9961.2	6404.9	6589.1	8909.7	5052.4	5293.5	4997.2	2367.5	4326.2	3717.8	4119.8	6930.3	5324.3	7662.5	5055.7	2878.5	5349.4	3632.2	5838.5	5878.8	6596	5393.9	3356.5	3887.7	3811.9	3625.9
2-Methoxybenzoic Acid	Benzene and substituted derivatives	Reference standard	34187	26989	39574	56382	6062.8	6577.5	9488.5	5004.5	7075.5	9509.8	5117.2	7183.1	8529.2	5298	10066	86091	4555.4	4541.3	166660	319630	163610	405020	202440	32385	45057	87286	32192	30935	137920	22807	73675	68605	77536	72411
3-Hydroxyanthranilic Acid	Benzene and substituted derivatives	Reference standard	11037	14518	8907.9	14880	12644	7001.8	36095	3944.7	45682	18598	27713	17838	12107	19102	12664	10482	17425	4358	3731.2	5893.8	10443	11471	5512.5	3446.4	9107.3	9603.4	9391.7	9530.2	4427.2	7040.6	12219	13573	12560	11717
P–Hydroxyphenyl Acetic Acid	Benzene and substituted derivatives	Reference standard	83884	102510	49963	123910	100770	68987	142630	33347	350830	88339	261300	110310	76974	77351	91988	101140	140050	31134	34663	41210	61627	75776	37334	31483	65148	43861	80082	82141	44693	33202	95344	98968	100460	95265
Taurocholic Acid	Bile acids	Public databases	22514	NA	173050	NA	14716	36398	30681	10681	234970	210260	71596	27972	67885	NA	474790	42541	NA	15317	30183	80120	271720	36420	33041	NA	NA	NA	38594	33013	249850	34152	64529	73446	73895	83081
Hododeoxycholic acid	Bile acids	Reference standard	127470	2645100	1259100	1100500	1448700	1292600	2413800	258520	455890	531160	909750	481580	795240	1069200	242370	1018000	NA	167110	1904600	902390	589480	450970	1909800	78799	67272	2343700	2410600	2431400	1438700	5061400	1309800	1249600	1270100	1196400
Glycoursodeoxycholic Acid	Bile acids	Reference standard	1202500	11284000	8047600	4826700	12898000	4039800	12334000	1808700	1692500	1770200	4351300	316490	5670400	6520600	4224200	2568200	829090	707190	1667500	1501100	8115300	124420	1662900	315130	459070	20297000	34279000	30244000	1968000	7593600	7263000	6971400	7183100	6958400
Glycochenodeoxycholic Acid	Bile acids	Reference standard	19649000	62432000	61394000	43901000	81224000	22571000	45576000	65775000	70808000	61876000	71279000	6879800	26913000	37835000	62449000	34827000	145760000	30979000	8630000	5327700	23366000	847780	8427700	51554000	15671000	81729000	76979000	75413000	7869400	16756000	56239000	54892000	55275000	52911000
4-Methylcatechol	Benzene and substituted derivatives	Reference standard	4282.3	25512	7044.9	41915	7543	9283.6	22096	8838.3	30628	10114	5424.1	3471.7	NA	NA	1697	NA	NA	NA	25728	188090	27474	60522	23612	3999.1	NA	9610.7	NA	NA	39535	13908	23296	24871	20813	23108
Dulcitol	Carboxylic acids and derivatives	Reference standard	14151000	11262000	15332000	13549000	10810000	10658000	8946700	9589800	10239000	9063400	12240000	14471000	14356000	14451000	13303000	13087000	16558000	13022000	28475	14975	56578	28269	7200.9	21162	21483	35641	33313	30020	28150	30993	6029700	6924200	5947800	8441300
Vanillin	Benzene and substituted derivatives	Reference standard	39371	34684	30301	114910	55388	50035	38496	21601	48465	46404	80985	84880	60538	38612	73689	56687	39189	45674	66881	75008	72988	79329	247890	51723	56027	49704	55655	57613	42687	31309	96843	109690	104230	103930
2,6-Dihydroxypurine	Nucleotide And Its metabolomics	Reference standard	99624	110710	118550	82784	289480	41677	140220	81939	161120	173990	139890	74944	104140	106520	245540	114980	265750	351090	1381100	1495600	1015200	2080100	1618800	1118000	914900	1487900	1602900	1756600	1251300	1545200	304230	309590	337580	310600
5'-Deoxy-5'-(Methylthio) Adenosine	Nucleotide And Its metabolomics	Reference standard	2403.5	5111	NA	2207.8	NA	5253.1	4671.2	3412.5	3853.9	1762	4757.7	1925.9	NA	5209.3	NA	2461.1	3830.2	2519.2	7203.1	9468.9	4328.8	4203.8	8968.9	8106.5	7745.6	7980.9	9555.1	7204.4	6880.3	6498.6	5413.9	6066	5213.3	5284.1
5-Hydroxymethyluracil	Nucleotide And Its metabolomics	Reference standard	441850	415150	404780	453990	391310	395780	400010	345620	438680	314520	444930	324660	385810	337930	388090	390660	399680	392560	NA	NA	NA	NA	NA	NA	NA	NA	NA	NA	NA	NA	225150	313260	252490	279910
Hypoxanthine	Nucleotide And Its metabolomics	Reference standard	371240	309080	348720	327460	1080200	1400900	1684200	634560	1519100	1605000	537770	1012000	1043500	296270	5326800	308810	449570	6465000	1514100	1498700	1615400	2236700	1540000	1477600	1600200	1641400	1964200	1935000	1649300	1988400	1313000	1338400	1330700	1317500
Β-Nicotinamide Mononucleotide	Nucleotide And Its metabolomics	Reference standard	25558	27867	21839	20906	17642	13470	21364	12556	9751.2	15782	45094	16260	19976	14414	21846	19503	39519	36243	1392.5	NA	3442.3	NA	NA	NA	3809.5	1392	2350.8	1392.5	2347.5	4506.6	12545	17656	11613	13478
Epinephrine	Hormones and hormone related compunds	Reference standard	121450	90631	120810	102030	91177	77590	92875	77628	94265	69601	109290	114470	122140	129100	98977	101000	141500	113910	NA	NA	NA	NA	NA	NA	NA	NA	NA	NA	NA	NA	57124	57846	40391	64612
Pyrroloquinoline Quinone	Organic acid and its derivatives	Reference standard	222100	234840	488820	350800	215460	156580	154230	143750	234190	163500	159400	493940	448520	415690	275630	407280	491990	190440	NA	NA	NA	NA	NA	NA	NA	NA	NA	NA	NA	NA	46183	54585	59136	48971
Succinic Acid	Organic acid and its derivatives	Reference standard	4531400	4548300	4667500	4653700	3989300	4052600	4073100	3939400	4153800	4809200	4762300	4778600	4925500	4281400	5736100	4531300	5391300	4837100	1435800	1693500	1466600	1769700	1336400	1162300	1148000	1276700	1547100	1466700	1077100	1840700	3783600	3871200	4020300	3802400
A-Ketoglutaric Acid	Organic acid and its derivatives	Reference standard	160150	149300	284420	189520	568890	112690	100480	120260	147090	140820	254010	155280	121920	331820	446190	161750	434980	258160	11204	10584	30512	33947	28235	52513	46965	25752	29386	35492	53511	33671	188240	159870	238710	177620
Citramalic Acid	Organic acid and its derivatives	Public databases	194820	212200	228060	145570	126870	150030	149780	112830	223510	129550	165960	183730	154640	212870	183780	207010	234730	82154	13358	11953	7769.2	13455	17285	10182	20709	8844.5	14463	11137	5288.8	12793	67774	66176	65394	75992
Tryptamine	Tryptamines,Cholines,Pigments	Reference standard	941540	1107300	957970	926750	930080	952180	1002300	1051000	911600	933720	1074500	810910	893510	852280	786690	901620	983650	927930	428670	390540	591600	430430	459520	540130	451250	455340	575980	566640	391530	531340	1065900	1095700	1085600	1126400
1,5-Anhydro-D-Glucitol	Carboxylic acids and derivatives	Reference standard	44461	47255	60026	25823	94985	31253	41943	46358	135260	23830	61539	38509	36101	59227	190960	26952	115140	120040	369190	144630	276500	170130	388800	242820	275630	138490	278100	211800	603230	680630	133550	140740	147800	130550
D-Sorbitol	Carboxylic acids and derivatives	Reference standard	13160000	10495000	14728000	12401000	10228000	10523000	8277100	9096900	9394200	8538000	10987000	13468000	13404000	13532000	12269000	12220000	15560000	12629000	8606.9	6068.5	54200	9408.6	15835	10324	16935	22297	11158	10177	20077	17931	6038900	6259000	5371100	7973200
D-Glucose	Carboxylic acids and derivatives	Reference standard	407460	337710	466280	467840	530580	435290	387220	307400	448000	388210	393590	411710	777110	394780	225200	379850	633230	333110	238710	400070	1028900	431730	538780	372920	601290	611720	266760	361490	470830	670940	348160	369300	279940	515840
D-Trehalose	Carboxylic acids and derivatives	Reference standard	375430	395450	285920	351690	360370	397230	388610	323940	297760	321950	469410	288040	322970	271640	278590	358700	374670	376470	548780	624520	578060	756510	808000	654700	635270	308810	556370	741210	642140	539330	483380	580520	509760	540160
D-Erythronolactone	Aldehyde,Ketones,Esters	Reference standard	2263100	2328400	2218900	2049100	2245300	2189500	2487300	2029600	2108500	2141400	2403700	2078100	2097500	1822000	2003800	2417100	2544600	2301100	2240100	2454500	2357400	2840200	3040500	2605400	2417500	1682200	2233500	2847600	2699100	2116700	2397100	2590100	2500900	2653000
Lactose	Carboxylic acids and derivatives	Reference standard	375430	395450	285920	351690	360370	397230	388610	323940	297760	321950	469410	288040	322970	271640	278590	358700	374670	376470	548780	624520	578060	756510	808000	654700	635270	308810	556370	741210	642140	539330	483380	580520	509760	540160
Lactulose	Carboxylic acids and derivatives	Reference standard	375430	395450	285920	351690	360370	397230	388610	323940	297760	321950	469410	288040	322970	271640	278590	358700	374670	376470	548780	624520	578060	756510	808000	654700	635270	308810	556370	741210	642140	539330	483380	580520	509760	540160
L-Fucose	Carboxylic acids and derivatives	Reference standard	44461	47255	60026	25823	94985	31253	41943	46358	135260	23830	61539	38509	36101	59227	190960	26952	115140	120040	369190	144630	276500	170130	388800	242820	275630	138490	278100	211800	603230	680630	133550	140740	147800	130550
L-Rhamnose	Carboxylic acids and derivatives	Reference standard	44461	47255	60026	25823	94985	31253	41943	46358	135260	23830	61539	38509	36101	59227	190960	26952	115140	120040	369190	144630	276500	170130	388800	242820	275630	138490	278100	211800	603230	680630	133550	140740	147800	130550
Maltose	Carboxylic acids and derivatives	Reference standard	375430	395450	285920	351690	360370	397230	388610	323940	297760	321950	469410	288040	322970	271640	278590	358700	374670	376470	548780	624520	578060	756510	808000	654700	635270	308810	556370	741210	642140	539330	483380	580520	509760	540160
N-Acetyl-D-Glucosamine	Carboxylic acids and derivatives	Reference standard	5786	8120.5	15555	14004	24044	NA	4718.8	9736.5	10274	23510	9895.7	5825.9	4592.5	10075	28688	2668	16710	26527	13971	11278	17560	5660.5	13269	19446	17021	21174	15763	24308	19892	15387	13906	19543	14216	18059
D-Glucoronic Acid	Carboxylic acids and derivatives	Reference standard	29991	27503	41204	39823	38140	25060	27698	19846	35925	31915	19971	25272	35305	21475	18292	16784	17590	NA	46286	66746	98051	71247	38495	38927	60497	52309	73808	51956	39044	45208	28250	22004	48029	45663
L-Gulonolactone	Carboxylic acids and derivatives	Reference standard	22329	13949	15795	22127	15585	13021	20125	11664	17468	11053	22381	18147	26372	17303	14425	19391	26977	25006	19242	10154	20101	23038	27184	23886	19542	17846	19919	15662	22194	16090	17771	18536	19055	25021
Vitamin D3	CoEnzyme and vitamins	Reference standard	31513	26743	25411	26605	21745	28499	25093	29119	29857	24610	31341	24848	21694	20129	21775	23782	23107	26813	49016	45727	53162	47578	36166	42727	42639	46873	43161	51612	41946	45999	34203	35649	30287	27979
Pantothenate	CoEnzyme and vitamins	Public databases	812340	971360	603590	568330	951960	515370	2080900	214180	835560	680760	761100	720530	1125300	1001900	716770	1035700	2681300	1872500	1177100	1148800	1109800	1172400	1283000	2158300	1194600	1204700	1624700	1573700	1294200	997000	1152500	1182200	1229300	1256300
1-Naphthylacetic Acid	Organic acid and its derivatives	Reference standard	72855	78900	91305	81027	108770	95565	68371	61263	81663	75144	89179	66536	111900	121110	103350	47282	69085	95899	118980	107300	99841	73005	79922	85678	111210	89678	135850	117840	113940	90119	91539	62023	61805	90984
2,6-Diaminooimelic Acid	Organic acid and its derivatives	Reference standard	69037	52370	69176	94010	49867	35954	54211	39746	57327	41715	54374	54075	79396	53116	51137	78460	78959	36178	NA	NA	NA	NA	NA	NA	NA	NA	NA	NA	NA	NA	36982	36060	37865	34276
2-Aminoethanesulfinic Acid	Organic acid and its derivatives	Reference standard	11798	5030.5	4531.1	2377	3030.6	12253	4845.4	5777.6	6440.6	10430	10911	6973.5	8509.8	5407.6	8571.6	8058.3	2086.4	18107	3498.7	2896	2868	1884	2881.6	7143.4	4781.8	9483.6	3458.2	7303	4759.2	3735.1	10771	10392	8717.8	15033
2-Aminoethanesulfonic Acid	Organic acid and its derivatives	Reference standard	2599200	1717900	1809800	2399000	1960300	2232400	2176700	2677200	3032700	3696500	3049200	1928900	2339900	1756500	7167500	1622100	2136000	6468900	9802200	4879200	9054400	5920600	7256400	7601100	6193300	9639600	9579400	9207400	7990600	12072000	3916100	4176300	4285100	3960100
2–Furanoic Acid	Organic acid and its derivatives	Reference standard	NA	NA	NA	29436	32530	31304	93672	21824	99460	346730	NA	NA	36703	22598	26456	NA	NA	NA	189290	145670	224480	196180	182200	200560	269670	358420	308160	275750	239760	170090	126730	141880	138270	127310
2-Hydroxybutanoic Acid	Organic acid and its derivatives	Reference standard	25113000	12738000	14105000	9728500	16772000	7924500	8859100	8294700	22160000	6072300	12032000	13276000	16509000	16698000	17141000	14688000	16690000	22191000	8255800	6076600	14420000	6931900	8828700	7563500	6626000	6366300	8715800	9285000	9697100	7415800	16164000	17195000	16592000	17123000
2-Hydroxyisocaproic Acid	Organic acid and its derivatives	Reference standard	55705	52468	79096	66398	45460	68707	33879	56945	54310	25520	47821	74252	47194	44250	41294	29573	63147	70998	10696	6868.5	17402	9893.2	11342	14745	6546.3	7717.8	19596	15685	8502	18211	37795	36607	36475	41224
2-Methylsuccinic Acid	Organic acid and its derivatives	Reference standard	840020	504980	520590	632460	324140	202300	702440	753010	180730	275030	708890	842450	399580	275260	580360	438440	470160	224120	583200	1064400	735230	841910	590170	372850	758670	450580	1451400	1331500	508530	567440	567420	629640	691380	654910
3,4,5-Trimethoxycinnamic Acid	Organic acid and its derivatives	Reference standard	6857.6	5162.1	40210	12869	14722	10834	15128	6811.9	414620	512900	3379.1	1338.6	4856.2	4367.9	NA	2867.6	1374.8	19142	42644	10010	6703.7	20769	42510	1114	1463.1	6129.6	2328.2	1919.1	4993.3	1538.6	43006	40249	44057	43227
3-Hydroxy-3-Methyl Butyric Acid	Organic acid and its derivatives	Reference standard	1752600	1603000	1386200	1058400	902770	2066200	1626900	2132700	2118800	1879400	1449300	1910900	1248500	1810300	1165900	1330200	2461300	2481700	1228500	1757700	2060300	1861000	1339100	1808800	1695100	2915100	2169600	2104400	1372300	2258700	1791700	1959200	1955400	1876200
3-Hydroxybutyrate	Organic acid and its derivatives	Reference standard	2803100	3132600	2380700	1934500	4539600	1905400	1684300	2079300	5583400	962260	3168500	1594000	2168600	3260000	10571000	1701900	6025100	6129600	15818000	5502700	10059000	6381400	16424000	8881700	10513000	5269800	11127000	10261000	29058000	29246000	6983300	7099000	7373000	7249500
4-Hydroxy-2-Oxoglutaric Acid	Organic acid and its derivatives	Reference standard	NA	NA	NA	NA	NA	NA	NA	NA	NA	NA	NA	NA	NA	NA	1668.9	NA	NA	NA	62065	57176	191620	79493	69440	62671	64538	82603	85371	85475	34178	100930	41973	38777	47893	47953
4-Oxopentanoate	Organic acid and its derivatives	Reference standard	19626	27263	20061	23472	32462	20703	15232	14411	25719	25841	26893	18531	19216	29791	30459	24963	25207	19678	25877	21775	23973	21338	23622	26422	25474	22023	29212	39592	30749	28143	25613	21166	29624	24778
Adipic Acid	Organic acid and its derivatives	Reference standard	122410	147130	256310	212430	187440	160740	135030	126120	229040	257430	203640	311920	202210	200790	249920	171760	155360	242710	194070	108880	186470	177650	173970	157130	579890	167860	205430	226500	121650	110660	197900	201240	206970	213220
Azelaic Acid	Organic acid and its derivatives	Reference standard	3590000	4142400	3329300	4066200	4512800	3419400	4553200	3134700	3963400	5200500	3960900	5060400	4334900	3699900	4137000	4278400	3641900	3551700	3479600	2842100	4373600	3721200	3348500	3632900	3478200	3751200	4676600	4432400	2968100	3044600	3793800	3883900	4056600	4054200
Caffeic Acid	Organic acid and its derivatives	Reference standard	128220	462270	39426	119070	32732	164260	110910	407550	197390	218610	256910	114730	31142	189070	59522	42474	75504	136890	229560	366270	313880	1454200	197160	45816	21075	96942	136930	122900	355920	142190	244350	238810	237540	227400
Creatine	Organic acid and its derivatives	Reference standard	714230	545480	141190	314260	325570	242970	372080	142440	318750	391510	351960	335090	299710	411900	353900	397890	296010	552270	394480	439140	998200	455720	439650	642550	666000	584510	605940	633980	514060	482240	392130	461810	406430	464090
Dodecanedioic Aicd	Organic acid and its derivatives	Reference standard	5776.5	8979.4	10827	5608.6	7598.8	5741.3	8349.3	3391.5	12266	39888	9365.8	3567.4	6216	7358.1	8905.6	11851	16497	33821	10099	8378.4	15188	5980.1	8136.9	25373	16049	38996	13164	16955	5066.5	6812.4	13228	12276	12100	12451
Glutaric Acid	Organic acid and its derivatives	Reference standard	840020	504980	520590	632460	324140	202300	702440	753010	180730	275030	708890	842450	399580	275260	580360	438440	470160	224120	583200	1064400	735230	841910	590170	372850	758670	450580	1451400	1331500	508530	567440	567420	629640	691380	654910
Hippuric Acid	Amino acid and Its metabolomics	Reference standard	1404000	4622900	524350	1208000	456650	1615900	1283600	4111900	1891900	2277200	2621800	1027600	257340	1805100	769730	521300	722750	1193800	2182200	3404500	3304000	13931000	2203400	490610	127240	1168600	1173100	1120200	3376300	1410700	2257200	2289100	2306200	2233400
Homovanillic Acid	Organic acid and its derivatives	Reference standard	5343.6	5815.3	6154.9	4463.5	5789	8566.9	13290	5510.1	14717	17279	6540.3	4897.6	3802.8	10100	3532.3	9325.1	8489.5	7841.6	NA	2307.2	NA	3111.2	3946.5	NA	NA	NA	NA	NA	NA	2614.6	6043.5	6652.7	7714.2	4656.7
Hydrocinnamic Acid	Organic acid and its derivatives	Reference standard	66033	9251.3	4246.9	12315	35389	7627.7	8595	126880	173710	176190	133970	70898	9765.9	8189.4	50177	9760	4161.7	18594	3952.3	9660.8	19254	9266.8	7982.6	4953.5	3700.7	24813	84408	73895	16816	22503	43694	43577	43380	44745
Kinic Acid	Organic acid and its derivatives	Reference standard	2911000	4172500	3859100	4220200	2595700	1915800	3269400	1909900	3706500	1401000	2724000	3113600	4717800	4569500	3240600	6354400	5558400	2402900	NA	NA	NA	NA	NA	NA	NA	NA	NA	NA	NA	NA	252970	252350	391590	477010
L-Lactic Acid	Organic acid and its derivatives	Reference standard	1267000	1052200	1331900	1288100	1242000	1013800	988050	1183200	1263700	1420400	1207400	1253400	1205200	1524800	1936900	1249000	1474400	2184000	748090	408680	837020	514410	770170	740790	769320	655600	955380	937240	748460	765060	1186300	1066000	1119800	1202400
L-Tartaric Acid	Organic acid and its derivatives	Reference standard	37631	10215	29444	12730	15567	23926	28871	25754	14932	24505	31799	22608	15952	29534	26843	29541	34177	35259	9271.2	11876	18507	11058	13462	23189	18641	7898.9	12934	23018	12848	16790	25285	19224	25525	20282
L-Dihydroorotic Acid	Organic acid and its derivatives	Reference standard	75450	75455	72781	82732	93474	89539	81466	76494	96822	68156	86817	93718	103130	76309	100520	88136	82961	78475	29918	22400	33391	29175	41184	41371	34729	26210	36299	34760	36947	27370	70761	74378	83218	77150
L-Homoserine	Organic acid and its derivatives	Reference standard	576860	561760	648590	440260	433110	574440	453880	1014200	420050	603260	903740	822770	577230	333480	351940	495540	822890	853660	690360	529960	583410	583650	848810	818590	730820	846690	736220	815710	678100	709240	572940	589820	564480	728110
Malonicacid	Organic acid and its derivatives	Reference standard	2612200	3147500	2491200	1971200	4605300	1951200	1754200	2155000	5525600	1051400	3208600	1639400	2128000	3323300	10770000	1735600	5975700	6037000	15515000	5639000	10157000	6769600	15951000	9010200	10171000	5391900	11574000	10126000	29305000	29530000	7105100	7215900	7349800	7418400
Mandelic Acid	Organic acid and its derivatives	Reference standard	83884	102510	49963	123910	100770	68987	142630	33347	350830	88339	261300	110310	76974	77351	91988	101140	140050	31134	34663	41210	61627	75776	37334	31483	65148	43861	80082	82141	44693	33202	95344	98968	100460	95265
Methylmalonic Acid	Organic acid and its derivatives	Reference standard	4531400	4548300	4667500	4653700	3989300	4052600	4073100	3939400	4153800	4809200	4762300	4778600	4925500	4281400	5736100	4531300	5391300	4837100	1435800	1693500	1466600	1769700	1336400	1162300	1148000	1276700	1547100	1466700	1077100	1840700	3783600	3871200	4020300	3802400
N'-Formylkynurenine	Amino acid and Its metabolomics	Reference standard	234180	318450	227870	218830	230590	244200	293330	331330	225330	278420	267510	188330	216850	197390	199000	239630	235060	243930	507370	500930	615570	507600	536290	627970	519230	581180	602100	625330	443740	620020	339680	360290	393480	393940
Phenyllactate(Pla)	Organic acid and its derivatives	Reference standard	61344	89927	116240	61621	57204	56673	70312	47368	86404	52788	76246	80551	95628	70368	77054	72649	71722	104810	10809	8862.5	23063	11729	12859	12646	10349	7055.5	19314	20091	11300	18039	38085	41052	43972	42243
Pyrrole-2-Carboxylic Acid	Organic acid and its derivatives	Reference standard	19153	21865	20126	20026	16098	14291	19892	16576	84531	49675	10604	13683	30509	25812	19014	16331	60801	42318	5662.5	5565.6	18594	5440.3	5760.1	12831	50498	28886	17965	17396	9168.6	9874.7	26002	26806	26794	23569
Sebacate	Organic acid and its derivatives	Reference standard	3392.7	5995.4	4480.8	3394.8	5770.4	2936.1	3005.3	2376.8	3371	6647.3	3958.7	4010.6	2959.7	4209.9	2987.4	2276.8	4139.4	3978.7	2123.5	1907.7	5355.1	2714.1	2400.4	5700.6	3336.1	5430.4	5411.1	6874.6	2350.2	2235.4	3856.3	3379.2	3072.8	3402.3
TXB2 [9α,11,15S-trihydroxythromba-5Z,13E-dien-1-oic acid]	Lipids	Reference standard	5548.6	1720.6	9598.5	3791.1	2355.1	2818.7	2188.2	33074	14196	97699	660200	3185.2	19196	9110.7	45256	5049	10177	6332.7	1070300	126570	175380	314650	998900	193120	153430	224870	272700	337840	208150	234560	173160	190700	200810	190520
Lysops 22:6	Lipids	Reference standard	8279.3	10288	13368	11818	11935	7049.2	9357.3	14459	5202.3	9854.4	8891	12564	9350.5	9467.9	9705.6	12776	14397	10243	17604	17495	12866	14533	15290	13762	8394.1	12178	16067	13136	10879	10545	13673	9467.1	12885	12339
Lysopg 18:1	Lipids	Reference standard	43156	59393	68437	71210	69004	40044	64200	90902	33327	39087	67196	70170	73039	68787	54134	67246	71394	55549	86089	79682	67325	78603	80737	84733	52446	66666	90543	63500	69928	59894	75707	70056	72023	62495
Lysope 18:1	Lipids	Reference standard	4822500	21080000	13197000	17767000	36668000	11530000	10496000	37387000	11720000	27798000	11023000	9968900	25149000	14625000	9579100	9599700	28432000	18909000	18822000	6128300	13016000	5959400	18537000	25416000	3940500	37290000	18249000	17679000	13470000	15129000	18505000	18425000	18965000	17473000
Lysope 18:0	Lipids	Reference standard	8676500	23616000	19257000	21945000	29647000	13701000	12950000	31854000	11097000	24058000	17528000	14952000	18045000	20082000	15030000	14497000	19282000	9852900	29000000	20002000	16461000	17077000	28551000	17444000	10097000	22810000	22392000	21576000	14369000	15174000	20291000	19386000	20568000	19779000
Lysope 16:0	Lipids	Reference standard	11969000	34799000	27683000	28548000	41423000	25187000	19783000	54503000	15106000	35300000	23940000	20366000	28566000	34490000	18405000	26857000	28342000	17845000	38314000	27101000	19497000	25151000	39182000	24381000	15939000	39822000	31220000	30320000	20008000	20793000	30068000	29118000	30151000	28936000
Lysope 14:0	Lipids	Reference standard	25823	176260	223950	223070	203360	91274	90512	224440	61775	372700	140400	69621	206110	394180	29526	95575	270660	81663	108220	107380	220840	114530	95595	199690	35699	724390	161140	188790	37797	75689	194090	185350	179800	177410
Lysopa 18:0	Lipids	Reference standard	291120	463770	431650	517040	448350	305370	363330	508770	247930	338510	361670	448720	434720	393850	342630	384130	474160	301050	560970	582730	585380	542970	467200	497200	394330	427220	521020	493350	383410	430460	566030	455710	450640	416790
Lysopa 16:0	Lipids	Reference standard	596530	951060	952420	1071000	1112600	866000	784370	1107000	572570	795210	714430	930970	914890	1025300	772470	836140	997650	669670	1127600	968310	1048800	984620	898250	1008900	761130	819490	1134900	1002800	801080	840920	1051400	933070	940360	917230
9-HpODE	Lipids	Public databases	21559	52988	44128	32150	265760	25674	292410	69745	19860	69840	34972	27400	49946	30488	68033	94341	82417	36934	44284	36019	139010	29650	42832	231190	52101	308110	65133	80136	55987	42502	90336	90574	92282	83849
γ-Linolenic Acid(C18:3N6)	Lipids	Reference standard	15487	42190	16939	29086	89568	36992	64018	18429	37444	19475	14842	35612	58120	55923	73177	31280	124720	99745	139640	98023	59657	102240	143660	158380	165880	92644	115320	118680	171470	86536	107930	93555	91094	95748
Tridecanoic Acid	Lipids	Reference standard	3526.7	4938.8	3891	1610.1	3824.7	2911.8	2121.7	1179	3129.4	4333.6	3229.3	3048.6	6056.9	5370.2	4105.9	3861.9	6123.5	3023.2	13231	8411.4	7969.1	7569.1	7130.4	3213.4	5932.5	11629	5523.1	6681.6	3316.7	3641.5	6123.2	4458.7	2233.7	4886.6
Palmitoleic Acid(C16:1)	Lipids	Reference standard	3493000	5540900	2744100	5428700	12526000	9585200	3959100	3376100	12660000	3140800	3098100	6049700	12303000	10302000	12775000	3971300	8342500	5748400	42231000	19453000	15896000	20006000	41848000	12050000	30810000	8048000	21853000	24820000	25644000	26200000	17199000	16202000	16925000	16486000
Hexadecanoic Acid(C16:0)	Lipids	Reference standard	12718000	16334000	12547000	14195000	18638000	16633000	10990000	10718000	17380000	12987000	11635000	13232000	16752000	15406000	15912000	15721000	17325000	15810000	22048000	14368000	17718000	17309000	21346000	15911000	20312000	18373000	17536000	17850000	20789000	19653000	16773000	17590000	18584000	18958000
Linoleic Acid(C18:2N6C)	Lipids	Reference standard	21471000	22870000	13487000	23536000	33974000	24690000	20455000	12161000	31067000	19785000	14203000	18100000	31078000	23575000	33247000	18898000	29678000	24911000	55760000	30342000	26471000	27589000	43864000	28819000	38521000	25959000	35700000	37540000	38941000	33638000	27819000	32816000	32342000	30666000
Dodecanoic Acid(C12:0)	Lipids	Reference standard	1205400	1719500	1208200	1877500	1400600	1367300	2885600	1338700	2658500	6915900	2109200	1611300	2934600	2863900	2838600	3247200	8494100	6585500	3584800	3158000	2739100	3250300	3368800	6268400	7014200	11517000	5593300	5555700	2400600	2248200	3990200	4057200	3951200	4145500
Elaidic Acid(C18:1N9T)	Lipids	Reference standard	30533	37336	26237	34746	54243	44758	28901	19269	55010	30041	24101	32589	39225	40172	43342	32226	47407	46615	52619	38704	39315	42876	62026	50373	53506	43876	46666	48604	63079	56354	42305	38879	50874	55401
EPA [5Z,8Z,11Z,14Z,17Z-eicosapentaenoic acid]	Lipids	Reference standard	285200	765870	414530	837970	1198200	255490	900130	564950	217460	191950	273340	259590	574940	1166100	394020	594600	390400	572610	1264700	2927100	20948000	5603000	1047600	1850300	1285500	960560	874110	1057900	1176700	622630	1992600	1793000	1575700	1554500
DHA [4Z,7Z,10Z,13Z,16Z,19Z-docosahexaenoic acid]	Lipids	Reference standard	108930	124910	63081	81174	101170	82080	177610	42161	96025	70887	77293	82568	167990	217530	144310	216350	217040	198290	338480	551280	601000	612670	307360	366220	276990	212590	244950	273520	313780	273380	271600	230480	255340	235430
Cis-11,14-Eicosadienoic Acid(C20:2)	Lipids	Reference standard	3623.6	1994.7	1654.5	4683.6	6169.4	2769.8	2744	1398.4	6686.4	2754.8	1675.4	4003.3	4727.3	4175.6	6375.6	3664.7	4602.8	3199.9	16606	6704.2	6125.8	6697.1	12914	4378.1	5784.9	2681.3	5659.9	5917.4	7913.9	8968.5	5085.3	5246.8	5586.3	5866.6
Cis-11,14,17-Eicosatrienoic Acid(C20:3)	Lipids	Reference standard	100820	98135	105730	107450	101430	105390	105000	111090	107090	108460	87638	107440	113440	112800	109120	129230	101010	98784	104720	112480	111840	106280	87343	102090	103110	104720	103260	105490	106480	103090	105100	97863	104190	94850
Capric Acid(C10:0)	Lipids	Reference standard	7276.2	26746	20212	7995.4	11086	8523.6	16497	5827.5	18521	15369	27516	7558	18384	22004	10671	9561.3	39855	20640	17108	15644	35863	10610	16602	30482	18639	48146	32037	35616	8173.7	10179	20671	20544	21373	19779
AA [5Z,8Z,11Z,14Z-eicosatetraenoic acid]	Lipids	Reference standard	6223.8	12980	8506	16995	24253	9213.4	14985	13254	5172.3	7595.4	6586.1	6711.9	10845	22508	7354.9	11789	8481.9	12395	26344	59534	438140	110630	18232	32214	26110	23533	20256	22468	25988	14217	41688	37895	34812	27116
Arachidic Acid(C20:0)	Lipids	Reference standard	265170	513430	759200	229140	1385600	647580	319090	77044	903210	1767300	971280	190500	429680	286150	964550	988610	969950	1412400	364610	276450	1458100	339350	393390	1353000	768240	2051900	2387600	2036100	483840	215830	897610	967200	872490	838660
Α-Linolenic Acid(C18:3N3)	Lipids	Reference standard	15487	42190	16939	29086	89568	36992	64018	18429	37444	19475	14842	35612	58120	55923	73177	31280	124720	99745	139640	98023	59657	102240	143660	158380	165880	92644	115320	118680	171470	86536	107930	93555	91094	95748
3-(3-Hydroxyphenyl)Propionate Acid	Organic acid and its derivatives	Reference standard	294990	148630	26632	14961	45564	205550	440820	73862	307240	280670	71963	75436	60965	26051	47892	540040	NA	NA	58680	24652	330930	46412	67386	NA	7241.4	22230	114200	98461	342680	60380	116010	118790	127390	121320
4-Hydroxybenzaldehyde	Benzene and substituted derivatives	Reference standard	190890	187720	230820	256480	234960	202410	195860	173050	171400	199200	266450	330920	291800	270240	185830	291170	218790	194540	103770	91829	423100	126370	126130	93021	99569	184300	157160	132290	110810	61982	184700	211100	189980	193660
Neopterin	Heterocyclic compounds	Reference standard	326970	279160	272820	259600	250240	239690	249440	233940	302420	254150	271080	267630	264530	263670	212170	212030	178030	204670	324390	346840	342860	365340	305080	394660	350940	379480	385070	408670	360290	389630	294260	342220	293280	260160
Ethylmalonate	Organic acid and its derivatives	Reference standard	840020	504980	520590	632460	324140	202300	702440	753010	180730	275030	708890	842450	399580	275260	580360	438440	470160	224120	583200	1064400	735230	841910	590170	372850	758670	450580	1451400	1331500	508530	567440	567420	629640	691380	654910
2-(Formylamino)Benzoic Acid	Benzene and substituted derivatives	Reference standard	432130	402560	340140	244360	359480	304510	733630	371310	786940	945950	969880	900840	287110	235980	412030	376690	135660	79866	150310	508360	777650	420040	151500	131640	260610	392960	573350	494390	1003000	484770	476380	457230	485620	488570
(Rs)-Mevalonic Acid	Organic acid and its derivatives	Reference standard	118570	84258	111210	122550	87330	75220	65822	80405	81176	67827	52009	96942	90611	94609	62190	102290	100890	66112	NA	NA	NA	NA	NA	NA	NA	NA	NA	NA	NA	NA	49343	62020	65330	114900
N-Acetylglycine	Amino acid and Its metabolomics	Reference standard	171330	47039	94867	81395	61137	93054	76513	127460	206630	66357	95439	60330	96564	49139	131330	95518	80844	29296	156640	183670	111570	136440	124770	106840	77667	79008	103650	101450	177750	166580	115300	113560	116270	132070
Cyclic Amp	Nucleotide And Its metabolomics	Reference standard	82591	80515	54408	92043	67966	97160	68985	57016	72164	55935	112830	73274	71370	133730	55764	105210	130580	112670	NA	NA	NA	NA	NA	NA	NA	NA	NA	NA	NA	NA	52575	50031	55790	49065
5-Hydroxyhexanoic Acid	Organic acid and its derivatives	Reference standard	95417	140450	115640	131990	156080	108650	123190	110800	206070	294630	160220	123190	118250	119480	132790	124630	136140	114210	97603	90886	151730	89834	90504	107930	102570	109840	115560	137000	109660	99002	126520	135270	128590	120610
Β-Pseudouridine	Nucleotide And Its metabolomics	Reference standard	647260	649480	609330	631410	592520	751360	596060	651460	597990	762020	622680	694450	623600	532360	510360	680010	871530	884840	882900	918450	840180	1062000	959860	816700	983690	714070	844810	986010	1190900	1027700	765770	814650	718470	781270
N-Acetylthreonine	Amino acid and Its metabolomics	Reference standard	32988	42542	42886	30398	23737	37915	26993	32292	30708	41733	30654	27973	23200	25061	19521	33190	47802	41307	72677	76525	69273	68422	84511	71335	63598	78982	78184	71091	72259	66119	31121	27032	37615	41474
Orotidine	Nucleotide And Its metabolomics	Reference standard	10396000	10754000	9545400	9296600	10063000	7600300	9787600	9003000	10315000	9244100	9213500	10043000	8322700	9421800	10473000	9106600	8058400	8752100	NA	NA	NA	NA	NA	NA	NA	NA	NA	NA	NA	NA	7935700	6618500	5671300	8824800
4-Hydroxyretinoic Acid	CoEnzyme and vitamins	Reference standard	NA	NA	NA	NA	NA	NA	NA	NA	NA	NA	NA	NA	NA	NA	NA	NA	NA	NA	1195500	1263000	1112300	1060700	1122000	1523400	1647100	1348000	2262600	2325600	3007000	645060	688640	642440	702450	662980
D-Sedoheptuiose 7-Phosphate	Carboxylic acids and derivatives	Reference standard	12136	5159.3	9634.3	11302	5792.7	4864.5	7707.7	7312.1	10932	13203	12764	4919.5	6524	14467	11164	10539	10498	17572	16503	8404.7	25036	12800	11450	9299.5	6256.4	7759.5	19833	12598	11204	20205	8041.1	18908	13370	8917.6
Aminomalonic Acid	Organic acid and its derivatives	Reference standard	163700	153190	138590	165200	91889	130100	83182	116110	138290	123170	148610	132420	135120	105280	148500	169530	140740	182400	36319	40416	15434	67155	28430	21032	37382	54191	42380	67511	37611	64378	89836	123850	104590	114430
4-Methylvaleric Acid	Organic acid and its derivatives	Reference standard	4634	3199.8	7765.9	2959.1	4182.4	4817.7	1972.1	2529.6	4107.4	5819	2035.2	3604.6	3120	983.65	2944	5371.3	8611.8	7217.8	7061.8	1462.4	3602.5	NA	5306.8	5999.6	4574.9	2846.6	2802.5	2459.6	4340.6	4300.6	4134.5	3208.9	5909.4	6189.1
Dl-Glyceraldehyde3-Phosphate	Organic acid and its derivatives	Reference standard	10789	27678	29282	30373	20706	13093	13784	29721	35382	108430	29000	15650	29606	52545	140700	80696	56169	147370	8386	11756	8497.4	15188	10879	49319	5481	15451	16199	20261	9520.5	6268.3	18725	28912	26752	28906
Palmitaldehyde	Aldehyde,Ketones,Esters	Reference standard	48888000	60695000	50578000	52834000	55499000	64715000	44260000	43235000	47499000	47687000	61105000	43703000	48373000	34508000	42542000	41115000	40732000	38593000	89147000	78604000	79554000	62241000	79438000	80903000	78213000	49737000	79839000	70454000	68055000	52347000	34697000	41835000	48053000	50590000
Allysine	Aldehyde,Ketones,Esters	Reference standard	5517.1	10690	4963.5	12052	13225	11393	9598.2	8115.7	25903	15994	2991	2177	8239.5	13699	8801.8	7918.6	24256	13171	NA	NA	NA	NA	NA	NA	NA	NA	NA	NA	NA	NA	10975	10209	5911	11551
Fumaric Acid	Organic acid and its derivatives	Reference standard	154510	155290	143210	180260	208040	163470	176110	172410	151950	190360	205060	129000	150190	175520	227370	156860	151490	185610	142030	126130	128030	107800	132410	156960	182020	118070	140580	213560	172540	149960	198000	192630	185120	177230
9-HOTrE [9S-hydroxy-10E,12Z,15Z-octadecatrienoic acid]	Lipids	Reference standard	3252.9	2753.5	1911.9	2663.7	2983.3	723.72	3210.5	2973.1	2054.2	3754.4	2810.4	2381.1	5957.9	3547.1	4188.1	4475.4	2278.3	2315.6	4213	1281.2	5295.9	4041.7	2499.4	4143.8	4160.6	5566.5	8156	5874.4	3480.6	1562.2	4269.8	3420.7	3661.3	3408.1
8,15-Dihete	Lipids	Public databases	344410	574310	294250	566210	1225300	985670	418490	380350	1338300	317240	352530	687140	1360600	1101600	1332100	411360	824630	562360	4080600	2237800	1907800	2195300	4178400	1481600	2854800	847140	2170200	2494300	2556200	2675300	1885700	1557600	1754100	1572000
N-Acetylmethionine	Amino acid and Its metabolomics	Reference standard	11221	5891.9	7790.2	7386.2	1057.5	11599	4555.5	8426.1	14672	19328	12160	12246	12754	10989	10474	16917	14749	23530	3364.4	4051.8	13326	5310	6386.9	7960.5	4721.1	8827.5	9150.2	7244.8	8969.2	16057	10473	10626	9631.1	11599
Ribulose-5-Phosphate	Carboxylic acids and derivatives	Public databases	144350	176340	107860	168690	210870	306090	262840	223050	212870	170070	324320	178860	171820	141620	185910	209560	205910	300340	NA	NA	NA	NA	NA	NA	NA	NA	NA	NA	NA	NA	139230	111730	138420	118590
Argininosuccinic acid	Organic acid and its derivatives	Public databases	14505	6760.4	11870	10576	4165.3	11122	10049	9815	11227	7464.5	14241	6888.4	8691	9868.8	10027	5463.3	16840	17635	13625	9837.7	18243	8745.8	4471	5764.8	5832.7	9940.5	10330	12080	7418.5	24137	12061	6311.8	13093	15955
2-Deoxyribose 1-Phosphate	Carboxylic acids and derivatives	Public databases	32151	25841	37979	41112	40294	47952	51532	50112	39746	38057	49514	26727	34746	22387	22986	25791	28220	31799	139190	112880	209060	113080	131510	102590	105210	108500	150140	109380	88615	164590	33186	50569	65503	65429
N-Acetylglucosamine 1-Phosphate	Carboxylic acids and derivatives	Public databases	89491	94350	83977	72939	66791	76323	91306	59119	94499	85898	55661	71337	125420	94966	69079	71658	121300	68535	35840	34116	21053	26385	36475	17103	13187	20140	27267	24763	25782	27050	42436	49511	54507	63104
Estrone	Hormones and hormone related compunds	Reference standard	88597	135620	103710	13475	184530	115480	160520	81179	76613	52479	70722	43966	114930	14855	185100	85583	154130	167870	57004	38319	144320	51543	58174	95695	94115	58129	73112	93006	58322	108670	99633	95866	103040	92738
Pimelic acid	Organic acid and its derivatives	Public databases	110960	162510	144060	115130	172820	111380	128610	92298	139470	188030	125190	154320	148170	143570	175430	219120	114260	154990	130540	179870	1664400	193630	115150	172740	182100	104340	174170	195950	161390	106880	208050	203840	223690	206020
Xanthosine	Nucleotide And Its metabolomics	Public databases	55147	47350	44371	51870	37875	53669	44533	63022	68898	66217	38670	52560	43532	64376	375070	70667	93714	202630	57134	48233	78765	60369	63335	45772	62603	46059	50181	54449	64278	65400	70317	89935	82378	74788
DL-3,4-Dihydroxyphenyl glycol	Benzene and substituted derivatives	Public databases	31563	27418	24624	27793	32414	30138	37127	27661	45284	38004	27510	42261	40089	28040	38723	31397	23815	27950	22133	18046	33431	31341	24945	35161	33234	28846	34677	36807	23488	26753	30539	39443	34787	31421
6-Ketoprostaglandin E1	Lipids	Public databases	NA	NA	NA	NA	NA	NA	NA	NA	NA	NA	NA	NA	NA	NA	NA	NA	NA	NA	15724	15199	16220	18391	16843	30362	27504	21196	47718	45674	51064	9451	10889	9446.2	14074	9616.2
dihydrotachysterol	Hormones and hormone related compunds	Public databases	NA	21832	65202	24631	24178	NA	NA	46272	38263	65843	41850	71046	32597	55791	26807	NA	NA	NA	NA	8900.1	34285	76141	32418	NA	46695	19184	56168	41331	51921	63565	38092	38668	46471	30703
Indoleacrylic acid	Organic acid and its derivatives	Public databases	571810	202960	221720	1133900	603720	81608	197790	131490	935750	704360	181830	731380	48583	457500	247950	110760	65541	79726	414700	75081	130750	60370	420570	NA	193750	94414	346800	307120	437650	450000	425290	413310	454290	407080
2-Methylbenzoic acid	Benzene and substituted derivatives	Public databases	83067	72522	84962	86555	251570	349000	422680	150910	346300	406600	103990	240450	227440	64304	1221900	79755	88255	1282500	350640	391750	325380	546610	370570	353610	395810	391140	406770	482220	403000	439050	343840	332670	313600	279240
2-(4-Hydroxyphenyl)ethanol	Benzene and substituted derivatives	Public databases	483270	623940	597810	1102200	379420	347060	576550	477360	693640	310050	111220	699160	379580	862460	428270	598770	817080	751930	109810	294930	202250	163720	75747	89942	133680	112900	137000	166310	724820	133450	396730	413470	404590	385540
Hydroxyphenyllactic acid	Organic acid and its derivatives	Public databases	321920	294040	771050	483710	300430	398070	185210	267120	359150	198700	539380	729570	445790	557430	348550	458010	520070	280720	NA	NA	NA	NA	NA	NA	NA	NA	NA	NA	NA	NA	175800	180250	201200	191750
Marmesin	Aldehyde,Ketones,Esters	Public databases	18094	48039	20940	44110	34791	28772	41939	14054	65726	23376	21387	27153	32568	21968	23413	56268	58720	103120	54135	22891	100120	33462	50268	53742	27358	37424	56488	52464	98504	22872	43093	45506	42987	43340
Indole-3-carbinol	Heterocyclic compounds	Reference standard	36852	56794	108260	81659	58651	84429	52366	42773	55278	39345	61288	76322	51155	68767	61330	60383	54870	52444	39385	41273	56141	27317	31903	41246	31525	25991	21785	28157	20426	53075	54551	46384	52458	43872
DL-Benzylsuccinic acid	Lipids	Public databases	1910500	2257100	3892200	2637800	2313800	1966900	2681300	2318500	2755800	2645200	71782	3268300	3793300	2640100	3910600	2880600	2869300	3047400	340770	215760	373330	306450	343460	191260	243970	205690	330430	350440	230880	242100	1704100	1688200	1908400	1753300
L-Erythrulose	Carboxylic acids and derivatives	Public databases	55187	71977	104440	88769	38797	61101	89980	67907	77560	101250	66637	75499	86116	88562	81141	89438	107270	93784	NA	NA	NA	NA	NA	NA	NA	NA	NA	NA	NA	NA	51510	52644	54276	56825
3-Hydroxypicolinic acid	Heterocyclic compounds	Public databases	70584	69933	79673	59060	47440	43672	68245	41919	76207	70200	72308	150010	94627	96851	69017	100320	64253	33119	NA	NA	NA	NA	NA	NA	NA	NA	NA	NA	NA	NA	28033	30781	29623	26712
N-lactoyl-phenylalanine	Amino acid and Its metabolomics	Reference standard	258870	281470	401880	354050	329890	227900	284890	401630	308260	380520	328430	259240	276920	358160	217420	327630	285050	313410	166790	133470	361650	138130	157460	204770	198150	252590	371940	364890	180170	149100	269200	284000	292040	271860
Imidazoleacetic acid	Organic acid and its derivatives	Public databases	17838	52049	78871	92361	100980	47887	25694	52947	34661	30132	44001	123200	18413	44622	50269	58515	27278	26938	5852.1	5466.4	44823	5221.7	17351	26544	29575	33903	21501	27401	42610	24502	40606	41452	48732	47711
N-Acetylvaline	Amino acid and Its metabolomics	Public databases	21489	39825	36278	15494	36638	14984	26116	46360	20865	15327	37157	41193	61926	14291	34504	17765	124650	35109	18895	39169	27129	44840	15244	39027	16464	68516	44997	35734	34768	24558	30554	43748	40440	34937
Glycerol 3-phosphate	Lipids	Public databases	256910	330130	210640	230460	273650	343590	321870	296850	262420	225280	315160	325650	304500	206510	281940	279360	471080	406690	NA	NA	NA	NA	NA	NA	NA	NA	NA	NA	NA	NA	132250	125520	131660	130240
deoxyguanosine 5'-monophosphate(dGMP)	Nucleotide And Its metabolomics	Public databases	45848	9959.7	32694	36227	54283	166150	84242	149410	225780	241180	484900	106640	150140	24843	637340	71454	57783	291310	NA	NA	NA	NA	NA	NA	NA	NA	NA	NA	NA	NA	44064	53974	75760	52087
Tetradecanedioic acid	Lipids	Public databases	106090	389250	515760	141520	338620	195330	157950	93734	233660	468270	448450	162430	212920	237820	288020	301890	395410	518830	351600	222700	394200	275300	340630	358740	305030	978480	349140	399010	177160	175790	347350	337920	338280	339010
5-Methoxytryptophol	Heterocyclic compounds	Reference standard	571360	591000	557570	787980	402170	641490	586660	326600	840380	681680	641720	992500	675760	410180	581920	729980	937590	645710	221340	188590	444330	306610	229830	203160	238000	175760	254580	299000	238520	319910	651490	711660	704670	724700
Uridine triphosphate(UTP)	Nucleotide And Its metabolomics	Public databases	25034	33844	15052	35178	32120	20766	27757	11085	26979	31899	10904	3939.7	31648	44968	9850.1	35829	11064	25037	18255	12217	18668	7184	17689	42861	15361	9952.7	9686.9	10646	52983	38838	21821	24809	27146	27227
6β-hydroxytestosterone	Hormones and hormone related compunds	Public databases	50007	72068	73322	63106	69921	67578	51194	62798	87194	97079	70140	125180	60250	106480	87070	65342	86462	66334	48904	60700	74904	115390	72235	52284	84214	61118	90342	87053	86819	83130	67163	78571	79536	72044
Carbamoyl phosphate	Organic acid and its derivatives	Public databases	29692	35134	29942	39570	17348	28598	46598	44194	51443	96180	75405	32960	107010	45966	147360	59900	69282	99933	NA	NA	NA	NA	NA	NA	NA	NA	NA	NA	NA	NA	33040	46201	23405	41719
O-Acetyl-L-serine	Amino acid and Its metabolomics	Reference standard	60966	89074	63300	51575	62739	71006	76579	42964	55846	55359	23721	68815	55130	62312	49461	55819	47205	54340	48476	78568	59162	77395	50950	56199	66275	94368	74837	80931	83575	70110	62562	53403	66690	59348
Indoxylsulfuric acid	Heterocyclic compounds	Public databases	31867	18256	28223	19124	22044	10803	24669	6057.5	45181	45617	48252	66073	17765	16715	25541	34447	14405	18325	3386.8	4582	14045	2820.8	4008.7	1548.4	1952.7	5607.4	4100.3	5547.2	18777	5992	18696	15374	21075	17528
Porphobilinogen	Organic acid and its derivatives	Public databases	1517900	2084100	1868900	1501600	1804500	1958200	1420100	1923000	1874700	1651500	2699800	1935800	1911700	1319200	1891200	2188000	2405900	2246100	2257400	2361800	2182100	1809600	3132700	1684600	1564700	1459300	2078600	2163300	1721400	1704200	1626500	1952200	2230400	2267800
Salicyluric acid	Benzene and substituted derivatives	Reference standard	113720	270930	312840	233010	64346	220970	231020	41270	329590	94081	345450	244080	78138	56648	87995	253440	63747	255890	61243	68989	363610	92240	68223	20560	39810	22192	26432	26806	78536	55509	159900	175120	177050	166510
Formononetin	Benzene and substituted derivatives	Public databases	4731800	7461800	5582200	8903300	13461000	7889600	10611000	3296700	8114400	5383000	2277600	2821700	11128000	8798600	4905200	6128100	3384800	4528700	10555000	12149000	52005000	13410000	10586000	9085700	9786600	11066000	7217300	7674900	7061300	5729800	10560000	10335000	10150000	9999400
Ellagic acid	Benzene and substituted derivatives	Public databases	9111.9	17277	5305.3	6096.2	10037	13027	26949	4357.5	28593	36148	37119	30226	7087	9148.3	16626	12152	17022	2905.2	7612.1	23740	25130	16593	8379.6	NA	7389.6	7797.2	23025	21471	36205	10944	16424	17088	17035	17102
N-Oleoyl Glycine	Lipids	Public databases	3718.8	5357.4	3772.6	6865.7	3888	4712.3	4531.9	5224.5	5246.1	6406	7774.3	6887.3	7058.1	6502	5962.5	6011.4	7079	5707.5	6309.3	3955.8	6287	7929.4	5094.3	3757.9	6563.4	4162.1	10857	8296.7	4561.5	5070	6563.3	6053.4	5482.7	4011.1
Ginkgoic acid	Organic acid and its derivatives	Public databases	49674000	50363000	51454000	55676000	52313000	51218000	38109000	51980000	50697000	41124000	49989000	59434000	51273000	54590000	51634000	54385000	53765000	44143000	NA	NA	NA	NA	NA	NA	NA	NA	NA	NA	NA	NA	33891000	47612000	37719000	46678000
Succinic anhydride	Organic acid and its derivatives	Public databases	2336100	1726700	1865000	1678600	2164900	2556700	1567900	1838400	2358400	2551400	2033900	1985700	1994700	2364600	1874300	2082700	2101300	2875400	NA	NA	NA	NA	NA	NA	NA	NA	NA	NA	NA	NA	1789700	1716900	2164400	2232000
3-Methylsalicylic acid	Organic acid and its derivatives	Reference standard	8812.1	9097.4	7811.7	9100.5	8272.9	9308.7	7933.5	8424.7	8677	7665.1	10003	7506.5	8199.3	6926.8	7193.1	7156.5	8291.2	8843.3	9539.5	9849.9	8708.9	9156.2	8364.7	9594	8265.6	8403.4	7675.9	8911.7	7872.3	8144.7	9234.6	8102	7766.6	8641.2
Indoleacetaldehyde	Heterocyclic compounds	Public databases	7658000	9062500	7467900	7350000	7540800	7578700	8441800	8507300	7244400	7753700	8869800	6598800	6980200	6800200	6434100	7641900	7817000	7446400	3443000	3131600	5097400	3541700	3659300	4417800	3778300	3975300	4737000	4646400	3198200	4414800	8649700	8621000	8923100	9409900
D-Xylulose 5-phosphate	Carboxylic acids and derivatives	Public databases	144350	176340	107860	168690	210870	306090	262840	223050	212870	170070	324320	178860	171820	141620	185910	209560	205910	300340	NA	NA	NA	NA	NA	NA	NA	NA	NA	NA	NA	NA	139230	111730	138420	118590
Hexadecanedioic acid	Lipids	Public databases	179530	908940	1310200	223460	739990	458460	374170	115010	691710	1664300	1505600	219650	366550	357790	919780	660680	928850	733990	575250	488890	1080300	428190	518580	491070	467410	2968000	1627400	1364300	294310	391590	855260	821740	841000	757410
Vanillylmandelic acid	Benzene and substituted derivatives	Reference standard	34615	72387	39238	49523	42202	45074	94854	20728	42867	49856	52479	65434	20744	62793	52184	85360	93297	85537	104380	109040	76415	125840	109480	200060	191600	144190	110720	115580	150920	193120	94940	97312	100860	93071
Gamma-Glu-Leu	Amino acid and Its metabolomics	Reference standard	71246	105790	99512	85864	80459	103630	83579	79405	62421	77632	89794	104870	66760	65012	53862	67931	99690	80620	124100	120750	357070	121110	174650	93234	47575	109500	147340	138680	70358	83115	98565	111010	112670	106090
O-Desmethylnaproxen	Benzene and substituted derivatives	Reference standard	158970	139220	222260	141270	153010	118630	132290	138360	162720	149340	190960	161740	162040	158960	169670	214120	223330	162400	NA	NA	NA	NA	NA	NA	NA	NA	NA	NA	NA	NA	114920	109130	102900	89424
7Z,10Z,13Z,16Z,19Z-docosapentaenoic acid	Lipids	Public databases	5858.9	7276.6	7605.4	4984.9	8534.1	4630.4	3072.6	7433.9	6788.1	3739.3	4228.2	10069	12644	6240.2	7739.2	3566.7	7787.2	6818.7	NA	4096.7	7777.9	10883	9176	4957.1	8217.6	3284.1	12274	6348.9	7827.2	8409.7	7607.1	6208.4	7372.1	5859.5
Isopropyl myristate	Lipids	Reference standard	124080	147770	131280	147930	139380	133370	142410	143170	134190	137720	127250	152490	129110	132960	130670	137920	124420	143040	149490	119470	126470	134220	145810	137850	140980	156860	125030	132260	135960	128900	118920	130680	141600	144140
Ethylsalicylate	Organic acid and its derivatives	Reference standard	1389400	1666700	1770700	1316300	1573700	1875700	1330800	1745000	1574500	1398600	2449300	1915400	1695300	1207500	1611400	1781200	2162400	1973800	2030300	2119700	2071000	1608300	2785900	1521500	1461300	1230400	1925000	1933000	1535300	1434900	1519800	1703200	1931000	1927900
Octadecanamide	Lipids	Reference standard	1330300	2694700	1790000	1650700	1765700	2358300	2011300	1581200	2287700	2431800	2934900	3776400	1994100	3249500	2795100	2392800	2836800	1681000	527620	1123200	1361800	3321000	1163300	1723000	2988700	980600	2257200	2466100	1943400	1147700	2168700	2185800	2211800	2218900
2-Naphthol	Benzene and substituted derivatives	Reference standard	34421	28644	28044	32855	35275	34951	30959	31167	31626	29585	28868	40290	41790	38180	34561	35708	37631	35562	31208	32292	31162	34821	27825	30449	31523	26405	29937	33848	28528	34790	31473	28488	35069	29585
Undecanedioic acid	Lipids	Reference standard	62648	101490	20568	26327	49640	98035	194240	21531	686370	27212	92790	42996	107170	36318	NA	46645	12496	64691	75949	39879	140050	73278	89292	10897	55330	65223	79677	63687	142770	19699	104750	63883	80558	91434
Methyl propyl disulfide	Others	Reference standard	450700	523880	516620	550990	524730	555080	581890	637980	434410	562060	492670	401530	492560	442540	441180	571410	499010	451460	501970	554200	452540	649440	537710	483460	481120	357330	418750	524830	381180	360610	502570	487240	472680	567680
2,6-Xylenol	Benzene and substituted derivatives	Reference standard	570670	653640	766590	650950	665890	647560	1008800	689810	622930	666280	573300	657340	945240	593920	573060	640510	688680	571180	709190	619270	476770	673300	782460	612610	513650	441120	691240	598820	542010	680520	791560	526820	641200	629900
2-nonanol	Alcohol and amines	Reference standard	1558900	1465100	1520400	1558200	1491600	1558200	1490900	1579600	1544100	1541200	1503800	1505400	1534600	1570400	1598000	1523900	1473300	1543000	1690900	1715700	1687700	1708400	1743400	1752900	1829800	1765600	1752200	1742000	1744500	1833300	1501300	1543800	1639400	1595000
1-Naphthol	Benzene and substituted derivatives	Reference standard	34421	28644	28044	32855	35275	34951	30959	31167	31626	29585	28868	40290	41790	38180	34561	35708	37631	35562	31208	32292	31162	34821	27825	30449	31523	26405	29937	33848	28528	34790	31473	28488	35069	29585
Oxaloacetic acid	Organic acid and its derivatives	Reference standard	4167.1	15653	9396.6	17670	16741	15660	21546	17178	25924	13218	NA	6951.6	20456	18080	8002.7	10685	NA	NA	20586	29925	8822.2	21511	28358	23284	23297	34898	20754	19091	19096	22208	29068	21090	24666	8840.6
2-n-Pentylfuran	Heterocyclic compounds	Reference standard	591.65	990.77	724.92	1163.5	751.73	1069.8	667.13	935.62	1015.5	845.68	1040	720.67	1130.8	678.45	950.52	822.49	771.59	1170.1	906.4	594.11	675.6	554.73	710.28	629.01	524.4	718.74	669.56	753.17	735.36	701.25	605.24	751.46	667.57	663.47
N-(2-Methylbenzoyl)glycine	Amino acid and Its metabolomics	Reference standard	3763.1	3340	5199	7504.4	4994.4	2973.4	4757.1	4124.2	2708.4	5116.8	3953.1	7659.9	6162.3	5726.3	4152.8	4382.3	4214.8	3699.9	6122.4	4405	16395	11795	6193.5	5224	6644.8	5673.5	9951.2	9643.1	6130.5	3499.2	6337.7	8180.3	6618	9056.6
2-Methyl-5-nitroimidazole-1-ethanol	Alcohol and amines	Reference standard	22779	19513	23188	14501	20733	19852	18376	14916	7202.6	22249	22210	31870	22188	20884	45638	18680	26993	18292	15747	11179	29899	20447	15702	12129	10308	14952	13369	9003	13063	2770.8	14415	20177	22824	21570
Sorbic acid	Organic acid and its derivatives	Reference standard	82735	61461	85842	89938	71071	104010	88884	63301	97299	102400	78177	95670	123710	97191	129640	84983	108560	67723	85750	62708	121840	121260	77403	68180	81032	96969	133120	76070	192930	57463	96606	92752	109470	105540
Phenoxyacetic acid	Benzene and substituted derivatives	Reference standard	113750	106500	228040	78407	594610	138570	103880	2105500	38230	2090600	14027	38487	73114	141200	123700	3299700	308130	320730	87378	26746	152260	177370	89016	168320	93780	923990	179040	177290	29872	1427000	459730	454230	478010	467770
4-tert-Octylphenol	Benzene and substituted derivatives	Reference standard	306470	295740	305460	294720	349820	308970	300720	292680	344860	311240	342030	352860	323070	284360	333630	305870	280360	306690	375590	393340	357760	361070	385180	350610	334980	323900	358600	327620	516800	344760	345630	344820	349830	351510
Ricinoleic acid	Lipids	Reference standard	144490	153910	138470	172670	243370	171280	204050	156050	221960	168810	189920	162000	185000	186890	218760	178950	239340	208170	227580	196480	149710	165450	249470	206110	205840	211940	323000	308620	213250	210630	192720	205160	207880	234390
Cis-3-Hexenylacetate	Aldehyde,Ketones,Esters	Reference standard	298270000	293030000	294080000	295040000	292570000	301390000	299120000	299730000	299630000	302670000	292810000	295470000	301840000	302970000	298820000	289130000	296890000	295080000	324440000	325390000	337250000	326370000	335130000	328540000	328450000	329320000	337100000	330690000	331350000	349090000	292480000	301350000	309110000	314050000
2-(Methylthio)ethanol	Alcohol and amines	Reference standard	364440	380130	374650	378030	370900	455020	349820	305800	357990	364780	596720	376080	340040	315070	384110	363960	357410	584540	480510	489610	413060	383360	1005500	400060	441330	347990	444480	422160	414400	377570	864600	951460	1009400	922450
4-Hydroxybenzyl alcohol	Benzene and substituted derivatives	Reference standard	49727	45211	74469	51507	47595	72889	43591	82034	51595	54253	136980	74789	50094	47246	57287	38273	46345	82234	158870	124020	299760	129310	180480	95415	102820	157160	146900	150180	133530	188630	109980	101410	117650	112990
Methanesulfonic acid	Organic acid and its derivatives	Reference standard	27372	36005	121170	42082	23735	23059	25742	39025	31184	69350	31116	49509	68913	28348	30569	58867	76582	25775	29276	38401	69292	63404	25867	32642	34002	9290.2	49057	17887	49799	19655	35869	19770	36544	39820
Propylparaben	Benzene and substituted derivatives	Reference standard	69411	78777	76230	83030	79887	71916	74180	80169	83229	90746	81998	89944	82918	84381	83076	78857	110610	79795	102970	99083	93860	91457	103610	78829	77652	96501	363770	458120	153110	167890	117570	114640	124230	124200
2,4-Di-tert-butylphenol	Benzene and substituted derivatives	Reference standard	306470	295740	305460	294720	349820	308970	300720	292680	344860	311240	342030	352860	323070	284360	333630	305870	280360	306690	375590	393340	357760	361070	385180	350610	334980	323900	358600	327620	516800	344760	345630	344820	349830	351510
Methylparaben	Benzene and substituted derivatives	Reference standard	4667500	4493700	5841800	6200300	4301600	3796100	3623800	3899400	3949000	5942400	136750	2941700	5429600	8485900	2202200	6740700	7010600	3009200	118170	126080	107230	128960	97053	105420	118510	111380	108330	140660	125080	103040	2667900	2564000	2669600	2692100
(±)12-HEPE [(±)-12-hydroxy-5Z,8Z,10E,14Z,17Z-eicosapentaenoic acid]	Lipids	Reference standard	NA	NA	NA	NA	NA	NA	NA	NA	NA	NA	NA	NA	NA	NA	NA	NA	NA	NA	10778	3572.6	33633	12061	11818	5292.9	4439.4	2359.8	4460.7	4442.4	3800.4	4711.4	4336.6	3849.2	3531.3	4079.6
(±)12-HETE [(±)12-hydroxy-5Z,8Z,10E,14Z-eicosatetraenoic acid]	Lipids	Reference standard	4725.4	2574.9	5260.2	3810.3	6711.1	2363.6	3219.2	6256.3	26153	412440	28959	5613.8	31361	3736.8	142730	4939.5	11040	18999	1429500	160100	202330	397250	1457500	236770	267350	242550	465480	500480	263010	404870	247190	250750	266780	237610
(±)15-HEPE [(±)-15-hydroxy-5Z,8Z,11Z,13E,17Z-eicosapentaenoic acid]	Lipids	Reference standard	NA	NA	NA	NA	NA	NA	NA	NA	NA	NA	NA	NA	NA	NA	NA	NA	NA	NA	10778	3572.6	33633	12061	11818	5292.9	4439.4	2359.8	4460.7	4442.4	3800.4	4711.4	4336.6	3849.2	3531.3	4079.6
(±)18-HEPE [(±)-18-hydroxy-5Z,8Z,11Z,14Z,16E-eicosapentaenoic acid]	Lipids	Reference standard	NA	NA	NA	NA	NA	NA	NA	NA	NA	NA	NA	NA	NA	NA	NA	NA	NA	NA	10778	3572.6	33633	12061	11818	5292.9	4439.4	2359.8	4460.7	4442.4	3800.4	4711.4	4336.6	3849.2	3531.3	4079.6
(±)4-HDHA [(±)4-hydroxy-5E,7Z,10Z,13Z,16Z,19Z-docosahexaenoic acid]	Lipids	Reference standard	NA	NA	NA	NA	NA	NA	NA	NA	NA	NA	NA	NA	NA	NA	NA	NA	NA	NA	7329	7693.2	14633	22036	5642.6	5608.1	3860	3677.1	4477.3	7575.5	6744.3	2575	3508.1	3180.8	4352.1	3405.8
(±)5-HETE [(±)5-hydroxy-6E,8Z,11Z,14Z-eicosatetraenoic acid]	Lipids	Reference standard	27395	23842	32006	24181	26262	7469.5	16520	14534	7816.7	6418	15939	30159	14433	35767	42199	22815	33265	10104	68184	30922	33919	51450	68834	17120	49511	30461	56784	55661	40055	26869	34156	34017	32537	34198
(±)9-HETE [(±)-9-hydroxy-5Z,7E,11Z,14Z-eicosatetraenoic acid]	Lipids	Reference standard	27395	23842	32006	24181	26262	7469.5	16520	14534	7816.7	6418	15939	30159	14433	35767	42199	22815	33265	10104	68184	30922	33919	51450	68834	17120	49511	30461	56784	55661	40055	26869	34156	34017	32537	34198
11,12-EET [(±)11,(12)-epoxy-5Z,8Z,14Z-eicosatrienoic acid]	Lipids	Reference standard	3888.8	3426	6991.9	4024.2	3935.6	2541.8	4383.4	4594.3	3391.7	13338	40298	7494.2	7478.1	5335.1	24818	4526.6	5748.6	7188.7	74318	13534	17595	24673	73356	16713	14886	14745	22411	27086	16399	17746	18656	17124	19959	17669
12,13-EpOME [(±)12(13)epoxy-9Z-octadecenoic acid]	Lipids	Reference standard	13969	28336	7769.5	10280	26548	7582.3	85239	14807	44349	203260	9641	10111	54787	15868	20058	44517	19105	5722.6	31559	16773	42914	13956	26650	16078	23026	38097	43080	38493	29322	15695	30808	33580	34323	31007
13-oxoODE [13-oxo-9Z,11E-octadecadienoic acid]	Lipids	Reference standard	21123	19239	20255	24129	18421	19027	28769	22507	18859	19680	18815	29845	33108	20622	29074	31068	27428	20618	27954	17316	30667	34300	18379	26838	28159	16244	46338	30622	22495	14741	25837	21023	24323	27187
14(S)-HDHA [14S-hydroxy-4Z,7Z,10Z,12E,16Z,19Z-docosahexaenoic acid]	Lipids	Reference standard	NA	NA	NA	NA	NA	797.24	1619.8	851.05	4762.4	21827	1963.2	942.1	5333.7	1038.7	22136	895.66	1546.7	6355.8	49086	15987	40301	45093	49923	29835	26930	17202	36939	36873	35642	28415	19903	18495	17699	19572
5(S),15(S)-DiHETE [5S,15S-dihydroxy-6E,8Z,10Z,13E-eicosatetraenoic acid]	Lipids	Reference standard	1268.9	1883.5	1809	1496.1	1968.2	2612.7	1844.7	1371	1379.1	1978.9	1382	2437.9	2352.8	1924.5	2236.6	713.52	2078.4	NA	1663.4	1453.3	1336.2	1486	1276.4	964.02	1794.3	789.58	605.28	1781.1	2673.1	1558	1449.6	1762.4	1414.6	962.71
5,6-DiHETrE [(±)5,6-dihydroxy-8Z,11Z,14Z-eicosatrienoic acid]	Lipids	Reference standard	3907.8	4256.3	4045	4350.7	6930.8	1663.8	1726.9	2473.9	873.47	1574.2	1531.2	6991.3	1499.8	5501.6	3140.4	2440.8	6830.4	1673	10400	15420	7302	10370	14963	11230	11172	12503	13422	13545	9534	5159.8	5726.6	7800.2	7510.6	7255
9,10-EpOME [(±)9,10-epoxy-12Z-octadecenoic acid]	Lipids	Reference standard	13969	28336	7769.5	10280	26548	7582.3	85239	14807	44349	203260	9641	10111	54787	15868	20058	44517	19105	5722.6	31559	16773	42914	13956	26650	16078	23026	38097	43080	38493	29322	15695	30808	33580	34323	31007
9-oxoODE [9-oxo-10E,12Z-octadecadienoic acid]	Lipids	Reference standard	13740	16036	10690	14743	13547	11906	9917.5	14496	10621	13811	13744	25731	23661	19150	21726	23917	17229	12840	16404	11744	22258	21744	12279	16718	22211	17013	41888	27766	13766	8977.1	20891	16587	20191	18715
LTB4 [5S,12R-dihydroxy-6Z,8E,10E,14Z-eicosatetraenoic acid]	Lipids	Reference standard	1944.8	3024.9	3069.7	4012.4	2308.2	2578	3464.3	2430.8	4111.4	2867	2403.6	3844.7	4169.9	2125.5	2876.9	2023.3	2942.8	3166.3	1827.8	2049.4	1401.1	2039.9	1644.9	2639.4	2520	1549.7	2484	2565.3	1183.1	1361.6	2720.9	3617.9	2665.3	1727.8
PGF2α [9α,11α,15S-trihydroxy-prosta-5Z,13E-dien-1-oic acid]	Lipids	Reference standard	1542.7	1836.3	2756.6	3760.3	3668.9	2192.7	5844.5	3724.5	6931.3	4399.2	NA	2005.3	5379.9	2463.1	1810	8483	NA	5505.2	11066	25664	31463	28625	7191.7	8456.3	15563	6692.8	6757.2	6747.1	7345.7	10748	12344	11477	11741	8974.8
RvE1 [5S,12R,18R-trihydroxy-6Z,8E,10E,14Z,16E-eicosapentaenoic acid]	Lipids	Reference standard	1622	2196.6	1595.6	1227.6	6994.1	2958.6	2349.4	1446.8	2224.9	2410.3	1724.7	835.38	803.81	3318	1269.3	1642.6	2108.9	2645.4	1353.7	742.81	4404.1	2146.2	1340.4	4880	2192.9	2018.9	2143.5	2399.2	2526.1	2320.4	2183.3	2213.7	2367.4	2789
Myristic acid	Lipids	Reference standard	1929.6	3577.1	2602.5	4075	3565.3	1945.1	2049.4	1414.3	4366	4680.9	2099.7	1925.1	5638.3	5692.9	4468.3	2945.4	6957.2	4031.4	8597.2	5299.2	6591.2	5720.2	8272.8	6593.9	8450.2	9247.8	5917.5	6651.5	5431.7	5201.9	5708.1	5663.2	5808.6	5403.5
4-Hydroxyhippurate	Benzene and substituted derivatives	Reference standard	165740	392430	438610	328520	94384	339200	322510	52125	490310	132770	466890	339400	107790	81552	128400	370240	86712	383130	85708	90246	513000	138070	90144	21426	57580	26882	34847	35875	106830	76165	231960	230780	260230	257720
N-acetyl-beta-alanine	Amino acid and Its metabolomics	Reference standard	331790	297410	331600	360140	279650	350920	427260	297480	334590	432490	301170	456230	324970	310200	352150	426260	499290	505430	543490	590290	673560	528900	565770	544770	561510	478980	443020	494270	609720	679200	459040	400740	462000	374360
7-ketodeoxycholic acid	Hormones and hormone related compunds	Reference standard	NA	8694.7	2219.6	4674.3	9796.8	4935.4	4473.3	1256.2	1827.7	8919.3	1814	1235.9	4773.7	2152.1	1801.2	1209.6	1444.6	1352.4	2299.4	1764.3	866.51	2146.7	1778.3	3387.5	1697	3179.6	3028.7	3911.7	2936.7	2702.3	3283.8	3256.7	3378.6	3639
3-(3-Hydroxyphenyl)-3-hydroxypropanoic acid	Organic acid and its derivatives	Reference standard	163270	98011	19738	30686	21811	280480	173100	54527	140440	121150	106860	84035	39259	51905	57519	562630	NA	NA	158780	48217	326550	87732	167260	NA	NA	27087	NA	NA	662590	93537	164960	168030	169760	171760
N-Acetylornithine	Organic acid and its derivatives	Reference standard	1019700	1260900	631810	869420	604850	652700	897280	1303400	530860	796800	1404400	1034300	895160	616670	405600	938080	832780	555170	2403600	2767600	2359400	3086100	2249800	2581500	2223000	2055000	3058900	2954400	2461700	2531500	1389100	1729000	1376200	1458600
Nonadecylic acid	Lipids	Reference standard	10991	10953	8041.3	9485.8	8414.5	9647	7912.3	8234.6	13393	9409.1	12589	9462.1	13203	9099.9	9914.5	8633.1	7587.5	10460	10887	7050	6942.4	7134.5	7965.2	7135	7059.2	12213	9066.5	11581	11247	7502.1	12341	10554	8737	9757.3
N-Amidino-L-Aspartate	Amino acid and Its metabolomics	Reference standard	62896	54763	60479	46749	42854	49483	52234	68375	41257	49035	63609	40583	53975	26415	27125	60559	39365	24741	118940	122280	148250	134250	68819	108370	128320	86182	127960	122600	127700	142540	66145	61608	74440	91362
Cortisol 21-Acetate	Hormones and hormone related compunds	Reference standard	2527800	2547900	2475300	2579400	2535900	2586500	2604600	2595700	2495300	2533200	2567700	2426000	2519900	2537300	2582100	2467700	2462800	2596800	2608700	2605500	2581100	2485000	2508200	2553100	2499900	2554200	2529800	2294200	2597500	2488800	2547500	2588800	2530400	2441900
Mono-Methyl Glutarate	Organic acid and its derivatives	Reference standard	339730	343390	395430	366950	337880	365270	357360	329400	383270	334100	385800	402330	380290	359760	348940	357840	408770	352550	407920	379260	429870	400800	370900	390490	445250	303390	316620	499290	369610	381640	505510	504570	515590	516830
2',4'-Dihydroxyacetophenone	Benzene and substituted derivatives	Reference standard	4667500	4493700	5841800	6200300	4301600	3796100	3623800	3899400	3949000	5942400	136750	2941700	5429600	8485900	2202200	6740700	7010600	3009200	118170	126080	107230	128960	97053	105420	118510	111380	108330	140660	125080	103040	2667900	2564000	2669600	2692100
Phenylacetic Acid	Benzene and substituted derivatives	Reference standard	3217.3	2514.4	5016.2	3309.9	3276.3	2710.8	5972.9	5217.4	6019	5642.1	3944.4	4330	2295.4	6261.2	5164.5	2273.1	2627.9	4383.4	5131.2	4424.8	5791.2	4427.4	2050.9	2319.9	4825.3	5439	3422.8	3026.9	4209.3	3436.7	3858.9	2887	3281.3	3074.1
Phosphoenolpyruvate	Organic acid and its derivatives	Reference standard	14209000	21769000	27663000	22174000	17305000	29264000	16894000	12253000	11346000	12474000	11316000	25395000	12028000	13913000	14800000	15797000	13037000	10748000	784840	860720	1076000	866600	1124700	829830	1118000	908520	1226500	706720	858880	1004900	12439000	12187000	12386000	11907000
3-hydroxyphenylacetic acid	Organic acid and its derivatives	Reference standard	43070	53555	60584	57868	115640	73685	90900	36234	158240	147840	38674	72035	78659	50109	29798	59962	59884	46279	20271	21625	15821	22828	19386	14166	17522	11718	23609	21331	14772	29913	46446	46931	48229	50447
P-hydroxyphenylpropionic acid	Benzene and substituted derivatives	Reference standard	294990	148630	26632	14961	45564	205550	440820	73862	307240	280670	71963	75436	60965	26051	47892	540040	NA	NA	58680	24652	330930	46412	67386	NA	7241.4	22230	114200	98461	342680	60380	116010	118790	127390	121320
5,6-dimethylbenzimidazole	Benzene and substituted derivatives	Reference standard	1125600	1453800	1186800	1082000	1322600	1493900	1606300	1739600	1270000	1428600	1616500	887120	1123500	928350	1030300	1081600	1245500	1339500	3406400	3404500	4002100	3313100	3828200	3841700	3244000	3664200	3809600	3721400	3060200	3899500	1943000	2038500	2170000	2273100
D-piperidine acid	Heterocyclic compounds	Reference standard	19932	19971	24990	22736	34214	15630	21106	56390	37282	66408	39427	29460	22859	28341	78060	17778	20511	103930	48841	62616	41812	40118	44672	61913	32846	25281	65841	49991	60791	30173	37608	26838	42361	48310
Glycyl-phenylacrylic acid	Amino acid and Its metabolomics	Public databases	NA	NA	NA	NA	NA	NA	NA	NA	NA	NA	NA	NA	NA	NA	NA	NA	NA	NA	50446	144330	39074	206110	93812	134590	82455	107500	73281	86471	77041	100910	46292	48812	51996	48687
9(S)-HpOTrE	Lipids	Public databases	23128	33524	36067	13994	57128	47126	58611	34200	29829	33402	23757	35422	65971	15788	28073	87340	22394	14522	32167	12307	25095	27670	34774	24810	14691	23456	8106.7	11260	21108	69438	30257	31260	33943	32864
Pyrocatechol	Benzene and substituted derivatives	Reference standard	20837	76063	28654	139920	23257	28211	68353	45244	113000	68760	17686	18094	9267.5	46685	9140.7	23551	5293.1	12066	94664	474050	38650	314590	97941	4514.9	7229.3	14582	7450.9	6743.2	84762	48690	86142	76066	100420	96534
Taurodeoxycholic acid	Bile acids	Reference standard	96222	133380	87659	80618	544620	229060	156680	131640	91766	69060	88930	79086	128620	81406	104550	123940	38659	339890	52297	75165	99552	113840	51951	234240	78085	238350	176290	225710	230030	75611	139160	161110	157060	156780
Glycine deoxycholate	Bile acids	Reference standard	99904	83720	554670	NA	797610	169270	171910	549850	991150	560840	617740	137270	152150	NA	495960	150020	NA	39536	19270	28622	289820	12752	17057	NA	NA	62105	145650	118640	62688	25499	230250	228470	222580	222050
Homo-Gamma-Linolenic Acid	Organic acid and its derivatives	Reference standard	431290	862280	385730	823260	901060	368980	515140	175120	463120	313120	545930	655240	454980	638010	381360	321740	533230	350620	1570300	1778500	895710	1018500	1696500	1030600	834500	660060	919450	730500	728430	878940	2701300	2409400	2392900	2754600
9,12-octadecadienoic acid	Lipids	Public databases	3884.7	3305.8	NA	6376.9	5093.1	3065	5137	NA	6883.2	2768.6	2688.8	3724.7	3828	7214.3	10973	7077.9	8514.5	11049	22465	15014	NA	11858	16879	6983.5	7374.6	3036.6	5260.6	5513.1	7095.3	10448	9891.6	7314.9	7435.7	6081
Alpha-Mercholic Acid	Bile acids	Reference standard	21364	204010	127640	164470	105340	94611	275290	44904	132000	98548	376360	107640	143360	68505	171970	296320	927980	238290	267680	153060	114520	75920	262550	718660	52767	144930	322690	371030	195760	395740	244090	253970	241820	226110
Cis-9,10-epoxystearic acid	Lipids	Public databases	13170	25830	14922	19428	66434	22404	26801	5443.4	29694	24956	20038	10999	50259	20791	53334	19339	35243	17528	97145	42239	78584	40031	86086	44153	40859	31377	63714	69958	54759	77823	41561	46768	39831	41284
(4E,7E,10Z,13E,16E,19E) -docosa-4,7,10,13,16,19-hexanoic acid	Lipids	Public databases	108930	124910	63081	81174	101170	82080	177610	42161	96025	70887	77293	82568	167990	217530	144310	216350	217040	198290	338480	551280	601000	612670	307360	366220	276990	212590	244950	273520	313780	273380	271600	230480	255340	235430
16-Hydroxyhexadecanoic acid	Lipids	Public databases	36840	106450	72086	135080	156760	47450	71796	129990	61394	63117	64033	81076	72378	133900	57609	69749	112840	50957	165280	227210	165130	218310	172320	125770	98560	192900	116990	128420	95361	88040	127660	105140	115940	108060
Gamma-Mercholic Acid	Bile acids	Reference standard	674010	1610200	1325800	1641000	1643500	1220100	2137500	2545600	6105300	5060700	4265300	849610	1753500	1235100	5006500	3204200	3601200	4452200	1907300	553590	759740	560790	1829600	4708000	1046500	882920	2783200	2649500	713380	1735600	2507500	2384500	2411900	2328800
Erythrose	Carboxylic acids and derivatives	Reference standard	55187	71977	104440	88769	38797	61101	89980	67907	77560	101250	66637	75499	86116	88562	81141	89438	107270	93784	NA	NA	NA	NA	NA	NA	NA	NA	NA	NA	NA	NA	51510	52644	54276	56825
3,5-Dinitrosalicylic acid	Organic acid and its derivatives	Reference standard	44055	47990	58865	37638	34003	48837	40275	33721	43422	48827	51437	38651	65539	41489	44831	55495	38857	42647	57302	42393	25952	39769	41050	43223	42703	34552	40746	49215	41044	36989	33965	41659	35342	50117
Orthocholic acid	Bile acids	Reference standard	54122	55720	63093	NA	84992	224220	67302	83358	120250	194560	160710	260710	14014	NA	62779	172370	NA	NA	43457	23874	141660	103120	36010	NA	10526	NA	NA	NA	96821	NA	79745	70880	74789	75829
2-hydroxyhexadecanoic acid	Lipids	Public databases	1033300	927590	881430	949090	1034100	910870	998060	618620	1022600	734490	1099400	858800	1140400	904780	1045400	1189300	1391000	1360600	1103800	1066300	1530600	1353000	1399700	1353600	1146800	1226600	1262200	1326400	1434000	1700100	1106500	1124400	1273900	1223800
8,11-icosadienoic acid	Lipids	Public databases	82364	76320	63486	100360	101620	62378	68259	59734	50619	57890	87862	77014	104370	74984	98046	62134	91656	47198	279270	190760	224750	215880	232180	124880	148320	110900	187260	148030	128580	138920	120820	117280	132740	121600
cis-1--Pentadecenoic Acid(C15: 1)	Lipids	Reference standard	2339600	2534300	2953600	2765800	2272800	2383300	2045400	2096100	2143200	2616800	6085400	2944000	2472600	2481900	2987800	3111400	3079900	20340000	1960300	2542600	2991400	2519100	34085000	2510000	2399300	2567100	2848600	2915900	2557000	2017300	52259000	59023000	60821000	54997000
3-hydroxyhexadecanoic acid	Lipids	Public databases	8875.9	5968.9	10456	4366.6	8344.7	9291.5	10110	9127.6	11318	8633.2	7101.3	12247	4446	12120	10573	9760	7220.4	8582.1	4738.7	6204.5	9657.4	8140.7	3767.8	6289.3	9426.1	7579.3	7123.8	7642.3	7884.4	10970	9838.4	8650.5	7190.7	7885.6
PysoPE 22:4(2n isomer1)	Lipids	Public databases	162210	445050	330590	934320	708950	242640	89845	660780	225050	360150	374720	494710	459670	325810	245210	114850	226240	117380	589330	240920	130610	176120	486810	65106	83611	350170	255700	206250	123680	334960	369560	341020	359160	339110
PysoPE 22:4	Lipids	Public databases	162210	445050	330590	934320	708950	242640	89845	660780	225050	360150	374720	494710	459670	325810	245210	114850	226240	117380	589330	240920	130610	176120	486810	65106	83611	350170	255700	206250	123680	334960	369560	341020	359160	339110
PysoPE 22:5(2n isomer3)	Lipids	Public databases	294270	772960	448100	886770	987040	563960	259960	873640	505590	810000	856640	676500	1152200	510500	384640	344860	488680	175850	1482400	536620	287470	292900	1319500	173810	117570	639190	602690	543320	322940	597460	661210	638820	645770	605320
PysoPE 22:5(2n isomer2)	Lipids	Public databases	294270	772960	448100	886770	987040	563960	259960	873640	505590	810000	856640	676500	1152200	510500	384640	344860	488680	175850	1482400	536620	287470	292900	1319500	173810	117570	639190	602690	543320	322940	597460	661210	638820	645770	605320
PysoPE 22:5(2n isomer1)	Lipids	Public databases	294270	772960	448100	886770	987040	563960	259960	873640	505590	810000	856640	676500	1152200	510500	384640	344860	488680	175850	1482400	536620	287470	292900	1319500	173810	117570	639190	602690	543320	322940	597460	661210	638820	645770	605320
PysoPE 22:6(2n isomer1)	Lipids	Public databases	1404800	3781200	2243000	1878100	2758200	2779700	2304500	3722800	1715700	3459400	2629800	2441800	4979200	4261400	2304900	3984400	4213000	3214400	4750600	4797400	4698300	4871500	4606900	3474600	1667400	5887400	3351700	3599300	3261800	3293600	3849000	3783600	3729700	3524500
PysoPE 22:6	Lipids	Public databases	1404800	3781200	2243000	1878100	2758200	2779700	2304500	3722800	1715700	3459400	2629800	2441800	4979200	4261400	2304900	3984400	4213000	3214400	4750600	4797400	4698300	4871500	4606900	3474600	1667400	5887400	3351700	3599300	3261800	3293600	3849000	3783600	3729700	3524500
PysoPE 20:2(2n isomer1)	Lipids	Public databases	4579.5	22200	16343	24674	25524	12107	6770.3	36228	7524.8	19111	15270	18891	17712	28465	8066.1	9394.7	17873	8273.9	33992	22652	11092	14819	30725	13124	5477.5	35659	17822	12466	8387.1	9135	18698	19516	21999	19045
PysoPE 20:2	Lipids	Public databases	4579.5	22200	16343	24674	25524	12107	6770.3	36228	7524.8	19111	15270	18891	17712	28465	8066.1	9394.7	17873	8273.9	33992	22652	11092	14819	30725	13124	5477.5	35659	17822	12466	8387.1	9135	18698	19516	21999	19045
PysoPE 20:3(2n isomer1)	Lipids	Public databases	938690	4079800	2493800	3824500	5587200	1879700	1364600	3680400	1162500	3125500	2115600	3048800	2356000	3280200	948180	1150100	1736200	763940	2859500	1670800	1165800	1603800	3060700	1306100	319670	3942600	1324600	1327900	756610	1732200	2201500	2279100	2411900	2286400
PysoPE 20:3	Lipids	Public databases	938690	4079800	2493800	3824500	5587200	1879700	1364600	3680400	1162500	3125500	2115600	3048800	2356000	3280200	948180	1150100	1736200	763940	2859500	1670800	1165800	1603800	3060700	1306100	319670	3942600	1324600	1327900	756610	1732200	2201500	2279100	2411900	2286400
PysoPE 20:4(2n isomer1)	Lipids	Public databases	7212300	16425000	14197000	16677000	21209000	13230000	9710900	22254000	9295500	23555000	16062000	13846000	24000000	12541000	10401000	11922000	20360000	9084700	16987000	9811700	11426000	10594000	17530000	6891200	4106800	26221000	14374000	13324000	7986800	13569000	15480000	15382000	15993000	15068000
PysoPE 20:5(2n isomer1)	Lipids	Public databases	59471	431730	263870	437970	831590	163330	407700	816580	115560	249690	168540	143870	283880	628250	165970	290110	185790	362270	150970	373850	4520400	650470	161950	395920	72629	801620	186240	225470	170660	138540	491400	468390	469990	497370
PysoPE 20:5	Lipids	Public databases	59471	431730	263870	437970	831590	163330	407700	816580	115560	249690	168540	143870	283880	628250	165970	290110	185790	362270	150970	373850	4520400	650470	161950	395920	72629	801620	186240	225470	170660	138540	491400	468390	469990	497370
PysoPE 18:0(2n isomer)	Lipids	Public databases	8676500	23616000	19257000	21945000	29647000	13701000	12950000	31854000	11097000	24058000	17528000	14952000	18045000	20082000	15030000	14497000	19282000	9852900	29000000	20002000	16461000	17077000	28551000	17444000	10097000	22810000	22392000	21576000	14369000	15174000	20291000	19386000	20568000	19779000
PysoPE 18:2	Lipids	Public databases	15260000	47382000	42747000	40948000	71081000	33060000	32991000	73877000	25939000	65349000	29765000	36497000	56345000	40334000	22803000	30097000	48935000	27877000	33147000	15790000	17778000	16611000	33395000	36739000	9477800	76029000	39659000	40240000	21981000	38443000	41263000	40312000	41019000	39846000
PysoPE 18:3(2n isomer)	Lipids	Public databases	51715	410530	340890	692130	983880	171030	142670	2484600	187870	254450	218180	420630	306120	426040	65647	71909	186130	124360	234940	185850	45446	191330	249580	127840	11224	436720	85705	93647	31451	106750	310330	319340	299380	335010
PysoPE 18:3	Lipids	Public databases	50405	358870	339460	671200	948250	155940	139910	2526800	192660	244120	212750	413280	327520	416010	66957	70173	180860	134590	241510	184840	51621	182340	260920	101640	15329	425800	84350	90322	35544	101840	304810	321870	316940	349020
PysoPE 16:0(2n isomer)	Lipids	Reference standard	11969000	34799000	27683000	28548000	41423000	25187000	19783000	54503000	15106000	35300000	23940000	20366000	28566000	34490000	18405000	26857000	28342000	17845000	38314000	27101000	19497000	25151000	39182000	24381000	15939000	39822000	31220000	30320000	20008000	20793000	30068000	29118000	30151000	28936000
PysoPE 16:1	Lipids	Public databases	193670	741480	994220	1498500	2411900	983420	317240	3062200	601160	986890	487880	1201700	948310	1574400	182240	339380	368480	142300	886250	415110	573410	465080	830500	216630	129800	1290900	539780	554530	167800	665530	899190	838010	879360	798980
Glycine linoleate	Lipids	Public databases	13534	8104.6	10403	10446	15602	5931.9	8519.9	7487.4	9364.3	8402.8	12689	11579	13464	8528.7	25399	12659	16943	13724	24834	11140	11950	17175	21131	12610	15693	7215.4	20574	14213	13737	16692	13623	13120	13270	10985
N-oleoyl-L-serine	Lipids	Public databases	701670	400850	420690	323100	452530	538310	424640	388640	575130	659700	722990	312510	556670	573780	617540	697960	503360	596820	685300	910860	976390	726100	413620	577860	599390	696400	524140	778810	565650	672110	213710	198030	205890	176460
D-Homocysteine	Amino acid and Its metabolomics	Reference standard	68917	134160	79857	77093	71595	91921	86307	105020	55019	69315	154780	85271	75079	68315	35570	85297	74871	45655	72984	53579	111570	55792	57659	79524	49625	165220	80883	99908	63854	86069	118300	98868	140550	113420
Glycine	Amino acid and Its metabolomics	Reference standard	57739	53140	65396	59005	57934	45959	78481	123530	64239	68521	99712	160320	136440	74214	128920	234570	63919	87086	223520	88205	70712	86998	325360	95245	137450	86234	168590	86681	101360	349070	75389	68466	69586	65359
L-Cystine	Amino acid and Its metabolomics	Reference standard	198300	155910	387520	192870	252710	322580	334870	710040	244370	388530	387080	575890	428030	281610	372020	261750	156160	279200	474630	454530	184030	275610	1117800	421890	638050	717050	343680	406700	504050	1014000	281290	294790	292010	406510
L-Tyrosine	Amino acid and Its metabolomics	Reference standard	47185000	66772000	55413000	49896000	48486000	43975000	56124000	54719000	39464000	44315000	82489000	55528000	42295000	45753000	31430000	52958000	67290000	42604000	57099000	47836000	89296000	55627000	53790000	68369000	54830000	102520000	82476000	83442000	49264000	65018000	57842000	57915000	57834000	56037000
L-Arginine	Amino acid and Its metabolomics	Reference standard	1587000	1630500	1322100	1656200	1141800	1407000	1481700	2983200	1007700	1331600	2522500	2923800	3216500	1424000	913560	2204300	2486000	1338400	5671700	3957500	3959200	4253400	8031800	4791300	3882000	3687700	6035200	3946400	2990800	10862000	2076700	2183600	2063200	2308200
L-Lysine	Amino acid and Its metabolomics	Reference standard	24921000	30527000	28228000	18343000	20587000	19878000	25053000	23086000	15875000	20066000	22043000	27309000	16976000	15121000	12208000	18638000	28684000	25188000	27268000	27700000	31663000	34908000	23301000	28372000	23107000	47293000	40577000	34950000	25999000	27141000	26105000	26390000	27542000	26420000
L-Ornithine	Amino acid and Its metabolomics	Reference standard	898530	1111900	3314800	1153300	1181500	813570	987470	3198000	1369300	1947500	970240	1200000	999350	776050	1025200	995680	1248700	1654700	893100	885810	1700800	1226100	770730	1766900	1189700	1674100	1563800	1243700	1139700	1314300	1543000	1364000	1348800	1447300
L-Alanine	Amino acid and Its metabolomics	Reference standard	1834500	2077800	2801100	2318400	2562000	1716700	2397400	6072300	1820700	2865100	2691500	5302400	5534600	3151500	2372800	3780200	3007600	3064900	5554700	1487700	1155700	1441500	6659900	3342100	2272600	2904100	5450500	2569800	1519100	1890900	1863900	1677900	2187000	1998100
L-Aspartic Acid	Amino acid and Its metabolomics	Reference standard	761100	897190	849450	909150	775070	689900	747750	789890	786890	996360	680040	983650	725280	1182300	1445100	1087100	795840	1441100	1518800	1235300	1381500	1141800	2518900	1209100	1319400	1516200	1637200	1343400	1774500	1333500	927720	1093800	1181000	860510
L-Glutamic Acid	Amino acid and Its metabolomics	Reference standard	1801400	2934300	5535000	3856500	7955500	4545000	4350900	4849300	4351700	9334600	3593600	7786200	5199200	4564700	16313000	3444800	6031900	12150000	8605800	7359400	8388500	9548300	20062000	11335000	8984800	6647400	10864000	9368000	10290000	11764000	5871300	5675000	4873800	4745600
L-Histidine	Amino acid and Its metabolomics	Reference standard	8324100	10473000	7995300	7977500	9134600	9310000	9559100	8789900	9956200	11198000	9315700	8456900	8994000	7206800	7749000	8668300	9557200	9281800	12988000	13959000	12869000	15530000	13141000	14224000	12082000	16842000	15790000	15862000	10716000	11656000	11609000	11824000	11421000	10958000
L-Methionine	Amino acid and Its metabolomics	Reference standard	3225900	5400700	3912000	2538700	2521100	2495300	2889500	4354600	2478500	2777200	5840200	4007600	3408400	2006200	1210000	3239100	4986700	2791000	2763600	2083100	4271800	2963200	2004500	3766300	2463100	5381800	6584700	6096100	2045700	3455900	3281700	3253100	3464900	3486200
L-Phenylalanine	Amino acid and Its metabolomics	Reference standard	265980000	275280000	271420000	266580000	261540000	257840000	272110000	272840000	269430000	267640000	273430000	259730000	270070000	249590000	253430000	265200000	262210000	263830000	273950000	265420000	264100000	279690000	255600000	276770000	265440000	272740000	262500000	274280000	267740000	260360000	271920000	267610000	274380000	271610000
L-Proline	Amino acid and Its metabolomics	Reference standard	39974000	57399000	76477000	56186000	62005000	59978000	50426000	102680000	39292000	70431000	58938000	53043000	50497000	55314000	43304000	47284000	90522000	71048000	44066000	36245000	54023000	47410000	48172000	96002000	40655000	81033000	70335000	67718000	41368000	39938000	58899000	56465000	59423000	59849000
L-Serine	Amino acid and Its metabolomics	Reference standard	516240	506600	719880	539600	572870	439200	609580	1187600	835020	830050	1100300	1324900	1322900	470960	854120	1001900	767150	896450	1697900	665780	676020	853770	2498000	1027900	1179300	1048900	1963300	1158100	1031100	3234200	673900	597990	744390	791940
L-Tryptophan	Amino acid and Its metabolomics	Reference standard	116980000	142090000	146130000	127960000	101470000	99899000	98557000	97587000	98726000	82636000	122220000	112610000	116190000	121580000	79047000	138800000	129070000	70301000	8035800	6073000	16025000	8336500	3655100	11108000	8012400	11717000	12430000	12258000	5133400	10441000	78848000	78191000	77627000	80283000
L-Valine	Amino acid and Its metabolomics	Reference standard	59787000	80295000	63645000	64049000	73695000	64503000	62655000	65954000	50275000	57563000	69840000	59924000	48934000	52039000	38837000	50422000	59652000	62016000	57142000	56437000	71626000	69941000	50190000	65887000	49771000	79124000	80533000	82276000	54699000	59574000	73937000	65668000	67342000	73452000
(5-L-Glutamyl)-L-Amino Acid	Amino acid and Its metabolomics	Reference standard	27731	29409	27866	28750	31356	20199	22564	52863	12314	29076	59292	26276	12037	15076	7146.7	22705	30845	NA	35848	66602	25425	45015	36222	47360	84387	57309	76961	58179	62958	46619	39563	36865	34462	38774
3-N-Methyl-L-Histidine	Amino acid and Its metabolomics	Reference standard	132410	61244	80750	231270	119690	55826	49947	80720	725220	34718	NA	213570	418680	251450	29080	38938	25142	23743	138340	349510	143890	540950	111200	69225	51327	50047	61846	64669	21721	39624	137320	138590	169050	132380
Asp-Phe	Amino acid and Its metabolomics	Reference standard	23836	NA	18413	NA	NA	17562	17848	12337	NA	NA	NA	NA	NA	11470	NA	NA	NA	NA	1272800	3018400	1140700	4638500	1048300	308550	859750	2461000	1383100	1369200	2918000	1452400	774770	724860	760770	756990
Betaine	Others	Reference standard	15127000	12013000	15580000	17923000	15920000	22352000	20307000	22871000	21550000	20329000	20081000	25829000	21453000	16329000	18057000	20176000	24019000	15929000	26893000	16710000	13946000	20103000	24517000	21463000	22538000	18666000	40224000	25091000	15273000	25754000	19396000	17498000	20084000	20332000
L-Asparagine Anhydrous	Amino acid and Its metabolomics	Reference standard	176470	269350	222170	190450	211170	175040	298500	427410	250160	238740	331970	347370	455100	181800	231660	316490	395890	240840	422530	225570	333270	253940	811420	402690	302030	425400	605280	429800	191230	603690	207860	207260	239470	271310
L-Cystathionine	Amino acid and Its metabolomics	Reference standard	56496	24042	30636	21187	43760	31596	31426	31787	46102	46003	46565	19638	19587	40442	45331	22845	11194	41631	105960	84807	171220	92239	87865	70146	140200	118100	133280	137710	94774	153350	46589	66527	63113	19929
L-Cysteine	Amino acid and Its metabolomics	Reference standard	16649	6476.4	33551	18473	9862.2	3803.2	13063	46261	15620	11691	23252	29103	18535	31653	12041	47850	19604	12107	10095	2334.5	8278.6	14204	15531	6878.1	4830.6	12546	6470.7	9314.9	3660.2	12892	12531	8669.3	8434.8	11474
L-Glutamine	Amino acid and Its metabolomics	Reference standard	11769000	13228000	15530000	13331000	15334000	14393000	15268000	27083000	14976000	16567000	20376000	24327000	33513000	14086000	15406000	21604000	21714000	18047000	26656000	15163000	32265000	17058000	41849000	21321000	14179000	20438000	27283000	18264000	14579000	39426000	14136000	13604000	15665000	14645000
L-Theanine	Amino acid and Its metabolomics	Reference standard	476320	573220	372150	433490	401970	529510	422390	788000	267870	396140	781620	660080	748590	420910	242080	555220	621940	372510	1319900	1086900	3183700	1204900	2000800	1216900	1045500	951250	1447100	1410000	1018200	1960900	668510	690060	651920	780690
Methionine Sulfoxide	Amino acid and Its metabolomics	Reference standard	1364000	1440300	1457400	1291200	1569600	1620100	1627200	1407000	1711800	1552500	1704300	1559900	1571300	1394200	1673900	1721800	1714500	1739900	124840	81155	130820	132540	114210	144400	114260	125030	110460	88004	114160	137180	1154700	974430	1231700	1035500
N,N-Dimethylglycine	Amino acid and Its metabolomics	Reference standard	3632100	2665400	2910300	2204000	2136700	2068700	3305100	2717400	2787400	2715600	3118800	7172500	3021400	3121300	3512200	4688800	6141800	5249200	3980300	3108500	4102700	3738300	6185400	5637100	4750400	5623700	7414400	5408900	4056100	3804600	3302000	3281900	3492100	3407200
N-Acetylaspartate	Amino acid and Its metabolomics	Reference standard	292950	213710	46996	152410	130650	92051	98089	31142	141810	156200	79169	57913	45537	124560	76672	64276	61584	151410	50980	265980	117760	197040	220140	112490	211880	250600	134170	303030	249670	37023	202390	166250	102850	198670
N-Acetyl-L-Glutamic Acid	Amino acid and Its metabolomics	Reference standard	89186	76958	113100	85535	98550	49693	107670	134100	113640	169660	116430	97304	60317	66895	246160	84711	78258	307300	262760	281520	323740	400420	437270	277260	290650	312650	382390	290620	377720	265790	137040	178140	124980	138870
N-Acetyl-L-Tyrosine	Amino acid and Its metabolomics	Reference standard	33335	40282	56801	60916	57325	55737	53420	39491	43379	40284	52449	84618	28223	48298	28801	65119	74562	31515	25206	11630	41057	11494	17245	21545	24411	57106	33024	29655	27716	55547	54173	47705	60821	45381
N-Acetylmannosamine	Carboxylic acids and derivatives	Reference standard	1549600	1250000	1276900	1416900	1240100	1470800	1079600	1114800	1074100	1635700	1154000	1200100	1954600	1392500	1463300	1913900	1354400	1221500	78483	152010	95602	144380	212060	121060	154600	94771	149070	86122	264050	79000	827190	1060800	1272900	597900
N-Acetylputrescine	Organic acid and its derivatives	Reference standard	33089	34745	30830	54218	56503	61695	66565	55920	65228	50031	31231	29163	27324	26760	25875	60600	56481	42934	38053	68306	83935	62332	87098	44051	41521	73383	38831	38693	88503	44914	24333	41072	66152	73900
Phenylacetyl-L-Glutamine	Amino acid and Its metabolomics	Reference standard	8236000	15270000	3870400	3596900	5776500	10428000	21623000	3267800	28189000	28397000	34111000	25261000	5739200	7044100	12875000	7884500	10634000	2837900	6339700	19533000	16941000	13364000	4349100	1547900	6040900	8031800	15946000	15178000	27351000	7590400	12993000	12690000	12889000	13020000
Phe-Phe	Amino acid and Its metabolomics	Reference standard	76591	85249	54622	59713	87793	86621	75756	73520	87543	92907	69768	56741	70857	49554	52664	61100	84015	94182	14706000	28575000	22936000	32382000	14866000	13914000	11481000	15748000	19604000	19479000	16360000	18308000	8493600	8556900	8859400	8889100
S-Sulfo-L-Cysteine	Amino acid and Its metabolomics	Reference standard	418400	404340	363280	343200	354900	413890	372800	492860	291090	462780	387950	480920	422660	392590	550760	641810	333790	497420	405410	543260	254080	476030	753110	389230	663950	486600	480270	564280	617220	360210	428950	372110	420130	410280
Trans-4-Hydroxy-L-Proline	Amino acid and Its metabolomics	Reference standard	1277600	760160	1928700	2727800	1040100	814840	867480	1975400	908670	1535400	965280	4885100	3246800	1606300	1105500	2331500	2345100	1193600	2265200	1609000	5646700	1661900	3969100	1896700	1607600	1227900	2018700	1192000	1362300	3301400	1342500	1175600	1382500	1194500
Trimethylamine N-Oxide	Alcohol and amines	Reference standard	280550	298000	171230	58471	249580	185220	323250	325660	244490	132580	328210	288460	240010	188850	196530	456030	236810	119080	719700	470830	39174000	435730	591560	162290	317080	283770	591070	682630	764620	537740	1299000	1171800	1214900	1225700
Urea	Alcohol and amines	Reference standard	32082000	27077000	31336000	34081000	31991000	24990000	32134000	20516000	32549000	32977000	26449000	28509000	30678000	32954000	28033000	27475000	29231000	26029000	31071000	43700000	50089000	42606000	32815000	23363000	29130000	50158000	39537000	38846000	29091000	32984000	33396000	32632000	32163000	32825000
L-Alanyl-L-Lysine	Amino acid and Its metabolomics	Public databases	458340	306480	342290	301040	270610	419170	459210	278290	387020	435200	268930	483300	285140	279490	488720	449800	492200	654780	552990	602000	813270	698850	664240	758100	642650	786740	777540	875680	864400	576400	470040	433340	436150	499660
N-Acetylhistamine	Alcohol and amines	Reference standard	315640	243260	248630	119720	215090	173100	281340	NA	99500	127480	91712	215990	59775	242370	87917	112230	203690	322620	118760	224050	362120	412550	142680	72021	185490	160440	79868	101890	120430	163100	184310	191590	248740	176640
P-Coumaric Acid	Benzene and substituted derivatives	Reference standard	1800100	2523600	2197100	1909600	1854700	1637000	2304500	2171800	1389400	1670300	3187600	2080400	1589000	1721400	1059100	1954500	2575400	1602800	2276100	1830600	3854300	2075500	2116900	2700900	1962800	4510600	3486900	3323800	1955400	2554300	2156900	2176200	2162000	2187100
4-Hydroxybenzoic Acid	Benzene and substituted derivatives	Reference standard	158070	167470	187640	289580	114690	105500	121510	139170	222130	90902	62405	228910	102000	258840	118880	157740	217240	211720	12127	25251	47519	43833	19300	26239	19589	19790	39446	38335	26253	23783	107080	87219	89489	118650
1,4-Dihydro-1-Methyl-4-Oxo-3-Pyridinecarboxamide	Heterocyclic compounds	Reference standard	6476800	5116000	4619000	2173700	3298500	2621900	6243200	248270	1807200	2022900	1154900	4167700	1458700	3845300	1757400	2577300	4170200	4975500	2793800	4761600	7467900	7807300	2299700	2195200	3947700	2480600	2042500	2272100	2629600	2855400	3538000	3964900	4346600	4231700
4-Pyridoxic Acid	Heterocyclic compounds	Reference standard	206750	230270	103920	181110	272790	103580	825270	63084	209700	234670	76787	107920	131210	387680	91637	416810	507870	382660	68968	96629	147740	140130	33367	114660	63228	50798	79777	92101	111040	48529	262570	257510	261690	249700
Theobromine	Nucleotide And Its metabolomics	Reference standard	54871	NA	NA	NA	9561300	4207600	NA	1134000	51993000	32138000	NA	NA	511110	NA	66723	NA	NA	NA	3497400	NA	NA	NA	2429700	22425	NA	23127000	NA	NA	25497	8358600	5059400	5003300	5101100	5096300
Choline	Tryptamines,Cholines,Pigments	Reference standard	226270	233210	217320	220670	181500	174800	171120	182330	142420	264390	259360	181160	180010	237230	218640	238260	309510	263550	322020	415420	322100	557730	432510	453370	522310	528170	652860	684670	615870	368720	408640	394970	354910	359360
1,5-Diaminopentane	Alcohol and amines	Reference standard	11980	18775	17940	2716.4	7633.9	8142.5	4900.5	7610.9	16849	39935	NA	29891	145310	6521	42877	41904	20392	3788.3	312710	83795	23756	134520	34963	157150	16853	22840	33302	294980	70990	8447.6	20190	17899	24990	28922
Diethanolamine	Alcohol and amines	Reference standard	71986	130000	151840	81494	166540	92513	29016	160550	157070	148490	95958	245390	134470	200840	165080	80679	95801	89883	69228	100280	223130	184280	259040	56309	184340	121990	166940	194770	161970	213760	121250	129890	132330	153170
Myoinositol	Carboxylic acids and derivatives	Reference standard	23501000	23047000	21762000	22151000	24687000	21548000	25038000	28957000	24204000	25393000	40572000	24996000	24653000	27069000	22876000	25309000	23872000	25517000	NA	NA	NA	NA	NA	NA	NA	NA	NA	NA	NA	NA	17965000	16122000	16652000	16158000
1,7-Dimethylxanthine	Nucleotide And Its metabolomics	Reference standard	NA	NA	NA	NA	10593000	40403000	NA	10988000	12609000	5137600	NA	NA	3800000	NA	1005200	NA	NA	NA	11672000	NA	NA	NA	7689100	NA	26154	3300000	NA	NA	22742	39270000	5304700	5237300	5546100	5485400
1-Methylhistidine	Amino acid and Its metabolomics	Reference standard	950040	822290	968220	806410	712660	1024300	628360	608060	624730	735130	381180	1109300	958180	1146100	483340	516540	486180	336240	746890	739320	1780900	794600	1282500	322540	457780	400930	428140	579680	687920	808510	715250	666530	557830	739830
1-Methylxanthine	Nucleotide And Its metabolomics	Reference standard	37070	34988	32656	44972	273100	1220200	33101	382860	255860	177410	44645	35548	129930	NA	78110	54277	76214	66903	461310	32940	37570	24798	296280	42001	42480	191680	29527	24891	50121	939280	183360	208670	204840	198950
2'-Deoxyinosine	Nucleotide And Its metabolomics	Reference standard	28117	28253	24379	50281	56716	35578	74775	30310	422220	296780	30450	87006	65914	29026	100380	41770	24774	744770	11908	39592	NA	20518	32212	11559	91135	23207	NA	10192	21951	45111	74098	80092	90224	87350
2-Hydroxy-6-Aminopurine	Nucleotide And Its metabolomics	Reference standard	27114	58067	24950	31393	25996	26304	25938	38538	17678	46446	73488	23100	36221	14677	4130.3	16297	45124	37877	27805	16847	50381	29364	23491	43474	17839	78974	84923	53309	10048	31960	22879	30381	37994	40846
5-Methyluridine	Nucleotide And Its metabolomics	Reference standard	882560	824550	765800	646560	856950	946410	871140	672110	750170	514910	700740	568010	483470	764940	522970	1189800	1060400	615340	1156000	1412300	999390	1111100	868230	1230900	1224300	996470	957550	957490	1111800	933680	929030	876950	1001600	933140
7-Methylxanthine	Nucleotide And Its metabolomics	Reference standard	37651	41081	42576	40811	32428	24175	37776	39006	NA	NA	38461	41788	29324	31579	39211	43878	39653	39222	27713	45195	39148	51511	26273	38731	40365	33434	41692	39590	40762	33096	42260	38287	32007	42240
Adenine	Nucleotide And Its metabolomics	Reference standard	588050	801130	706600	615190	642880	593850	692610	619310	457210	566510	1068900	666630	498800	541640	383210	622900	854250	524740	751950	741440	1258100	691640	684780	933690	709710	1416000	1138900	1049900	719140	843140	691350	796510	727420	753860
Adenosine	Nucleotide And Its metabolomics	Reference standard	90911	112880	102810	85281	133970	260580	200650	141340	126090	278600	181090	170240	128990	161340	139540	100950	101990	127290	166590	52555	99010	200410	87461	108510	134600	48703	241780	165630	106900	283840	219860	209020	211560	186060
Cytidine	Nucleotide And Its metabolomics	Reference standard	42018	44829	52265	48398	27703	34197	47833	20102	35452	41125	40414	58231	44139	71368	49040	43837	49169	32255	NA	NA	NA	NA	NA	NA	NA	NA	NA	NA	NA	NA	23100	17891	33460	31763
Cytidine-5-Monophosphate	Nucleotide And Its metabolomics	Reference standard	234500	254380	193610	224490	196770	194150	161970	197670	236790	238340	266750	232210	193180	253490	364590	180390	173910	433860	NA	NA	NA	NA	NA	NA	NA	NA	NA	NA	NA	NA	174530	174950	170780	215020
Inosine	Nucleotide And Its metabolomics	Reference standard	178660	101970	118930	163450	1121300	5611600	2151800	374420	1249400	1085800	2297100	452100	955170	166880	4578200	158950	176520	4736500	66341	2401700	NA	263670	197680	42940	2688300	1546500	93211	119590	156010	248040	1219900	1229200	1219000	1188600
Thymine	Nucleotide And Its metabolomics	Reference standard	113970	121640	126360	89505	104410	115350	124510	83771	113470	70613	104070	73283	65365	101810	68883	137910	121420	73274	142870	184390	104190	146770	119140	155900	153470	146560	107060	98050	140770	78414	128240	125860	136620	119400
Uracil	Nucleotide And Its metabolomics	Reference standard	404170	244630	116480	173420	369560	168580	331160	149940	288750	268840	200170	205760	206190	149570	301190	247520	167100	274020	922570	1387300	709530	1034600	963220	476500	1190300	536430	818910	696710	918420	1015100	345680	380810	314370	355750
Uridine	Nucleotide And Its metabolomics	Reference standard	169690	145770	141100	164730	131170	192940	129320	135510	127040	200510	157020	145410	121210	126450	143390	150320	157880	202120	242600	241860	213350	239970	192740	205340	233240	174340	208710	224340	272870	233070	204890	187210	234420	174280
3,3',5-Triiodo-L-Thyronine	Hormones and hormone related compunds	Reference standard	38151	50379	29528	47082	51274	41741	44906	32354	40279	43380	48306	38545	37250	39686	42434	38074	54904	38697	43351	45322	54726	44110	28268	53739	48194	38362	35926	42423	43549	48894	41807	44019	44647	42716
L-Thyroxine	Hormones and hormone related compunds	Reference standard	1645400	1695300	1319900	1942700	2035600	2324700	1784200	1370500	1539100	1924200	2162300	1375500	2250800	1846900	2493400	1400300	2162900	3626400	1619000	2132700	2351800	2098500	1053500	2091000	1786900	1734100	1947800	1971200	2123300	2079800	1912000	1969200	1961900	1912900
Norepinephrine	Hormones and hormone related compunds	Reference standard	108110	102090	46438	92077	80307	97297	71617	74819	83300	114270	94139	69250	59248	93061	98973	66903	68895	121510	106500	154310	107380	127740	302320	155830	78175	136940	103500	185070	133170	123440	130320	115430	94322	102300
D-Arabitol	Carboxylic acids and derivatives	Reference standard	72705	90847	34070	58752	66104	93116	70566	60607	31433	118970	129310	67775	111310	93186	99185	143900	117570	75644	39747	19206	22157	79706	22104	20299	30393	40592	36586	41444	20260	39666	40140	71259	47246	26555
Dl-Threitol	Carboxylic acids and derivatives	Reference standard	54950	43019	56164	49048	56868	44966	55445	39357	54788	52404	56351	41165	1309500	64442	46898	58417	50648	48057	13264	14360	15933	16887	10419	11925	16952	14366	8436.8	15753	17110	11220	69088	76278	70342	70858
D-Mannitol	Alcohol and amines	Reference standard	27949000	29643000	39541000	33014000	27807000	24726000	26156000	29073000	30317000	31249000	32924000	41303000	42648000	41546000	35034000	48263000	39614000	24618000	35897	38649	76369	25991	30045	50625	64608	46102	29256	35227	26645	16092	21185000	19569000	22774000	21057000
Ribitol	Carboxylic acids and derivatives	Reference standard	72705	90847	34070	58752	66104	93116	70566	60607	31433	118970	129310	67775	111310	93186	99185	143900	117570	75644	39747	19206	22157	79706	22104	20299	30393	40592	36586	41444	20260	39666	40140	71259	47246	26555
D-Fructose	Carboxylic acids and derivatives	Reference standard	138830000	126040000	137080000	131210000	144420000	136640000	140990000	147900000	140590000	135500000	168170000	140720000	136870000	138690000	134500000	147480000	153160000	158980000	NA	NA	NA	NA	NA	NA	NA	NA	NA	NA	NA	NA	104060000	85300000	103430000	99209000
D-Mannose	Carboxylic acids and derivatives	Reference standard	132040000	137340000	126880000	133640000	152180000	140640000	139360000	147030000	138370000	138080000	174220000	140130000	136470000	143790000	139600000	150200000	156210000	153290000	NA	NA	NA	NA	NA	NA	NA	NA	NA	NA	NA	NA	101430000	79869000	100340000	103570000
L-Ascorbate	CoEnzyme and vitamins	Reference standard	13411000	12045000	11837000	15072000	14191000	15093000	13858000	15397000	13790000	13527000	16173000	12388000	13091000	17719000	12045000	11932000	15605000	16134000	NA	NA	NA	NA	NA	NA	NA	NA	NA	NA	NA	NA	8011000	6407400	9221800	9681900
Orotic Acid	CoEnzyme and vitamins	Reference standard	47362	48188	NA	NA	NA	NA	NA	NA	NA	NA	NA	NA	NA	NA	NA	NA	NA	NA	132710	162470	210620	190850	119270	89761	136150	121790	216640	188680	270960	79087	64511	43852	86303	59094
Nicotinamide	CoEnzyme and vitamins	Public databases	638800	580350	516660	904860	883290	719510	1264000	761380	1337900	2122000	886630	1396000	1233100	735690	2608300	1253500	1347700	3463400	582610	353340	685190	649810	468880	999940	879740	369220	1121200	1117400	975570	677930	1087100	1168200	1102900	1117800
Nicotinic Acid	CoEnzyme and vitamins	Reference standard	133660	216710	198090	147680	144880	138860	200200	169750	104290	126570	257580	157210	136020	111160	104060	148220	201500	135240	206450	166770	295080	172180	156640	196470	169760	386450	283080	263040	158670	218430	194660	189850	183320	177330
Pantothenol	CoEnzyme and vitamins	Reference standard	52665	114000	20666	60365	41828	22287	47525	30311	61203	57142	82737	28844	42392	48723	38915	89355	30227	12608	81652	12552	31532	47854	21221	39112	77281	31692	182590	160440	88481	12539	107170	107550	109590	113820
Riboflavin	CoEnzyme and vitamins	Reference standard	328900	618320	310660	107870	219750	158100	787280	399800	123820	95223	196820	354040	246510	454540	126080	249050	759760	831660	375050	445510	505100	463510	263880	701370	305790	637390	1137200	1355800	450920	353230	489740	434950	468030	489570
Trigonelline	CoEnzyme and vitamins	Reference standard	19672	48278	148530	79299	119200	115810	65993	136750	141060	96149	22039	21640	71903	61492	89369	54141	23623	36315	21672	209140	126490	195580	22477	16099	80851	44240	44816	26687	103710	55893	81466	91689	50820	71740
3-Indolepropionic Acid	Heterocyclic compounds	Reference standard	2332500	89138	198690	3852000	2062400	705360	648600	4783800	4719000	3059200	1247100	1074800	436380	273360	764880	2950200	38996	888880	792620	479280	1104600	1073300	505390	NA	541270	1256800	3274400	3076100	1778300	717770	1427000	1513900	1406800	1385100
Indole-3-Acetic Acid	Heterocyclic compounds	Reference standard	15998000	19762000	17497000	15420000	16184000	17414000	19864000	19316000	16207000	17220000	17729000	13625000	14544000	13349000	13235000	16894000	16555000	15245000	23485000	22428000	29158000	23005000	15920000	29181000	23744000	30318000	30911000	29933000	19969000	25236000	24060000	22200000	24739000	24152000
Indole-3-Carboxaldehyde	Heterocyclic compounds	Reference standard	914040	857460	751510	1352500	741220	1143400	1213400	451240	1817900	1151700	1029800	9414300	728310	712370	672650	967900	1210400	711210	1811800	1176200	1422900	882140	1202300	960550	1468200	921460	1820100	1657700	1502000	889010	1563400	1509600	1613800	1598500
Methyl Indole-3-Acetate	Heterocyclic compounds	Reference standard	26506	35562	32995	36595	39397	46940	41052	27642	52576	32987	39957	119540	36949	25721	37636	26016	25701	32099	123830	405390	979010	598270	272790	142030	729310	220320	273340	178550	700820	238790	162220	166160	180680	186480
3-Methylcrotonyl Glycine	Organic acid and its derivatives	Reference standard	21427	26394	53750	24407	15423	25115	23163	73620	17685	55066	71063	32672	35589	52149	13584	33399	14996	9022.6	29262	73258	33199	31688	19935	19223	15240	43748	59726	57990	34991	37559	42495	36063	32355	32748
4-Acetamidobutyric Acid	Organic acid and its derivatives	Reference standard	420290	485420	415780	520670	420950	417450	477250	470180	462350	558610	469430	361240	273680	477410	348590	566380	968840	728290	518160	608030	682830	566790	498600	654040	696000	682550	520270	737510	970440	615060	546210	614930	731000	618910
4-Guanidinobutyric Acid	Organic acid and its derivatives	Reference standard	1363800	1021800	1047800	705530	717360	1493700	878340	443440	829800	1005700	422010	1075400	950670	864960	649940	573940	722460	748320	997650	950720	822850	1032800	553330	729670	875630	949780	919320	763900	979130	1321900	1107900	1218300	906470	1000600
5-Aminovaleric Acid	Amino acid and Its metabolomics	Reference standard	25018	24230	13726	21181	18811	37494	9011.5	12519	12636	18843	13124	NA	5556	9841.9	13417	9113.4	NA	16253	8876.3	13445	9406	20015	29104	8084.6	3631.6	8333.3	4926.7	15102	23768	7723.4	25725	41975	14558	33516
6-Aminocaproic Acid	Amino acid and Its metabolomics	Reference standard	247430000	317980000	287540000	263680000	262360000	266120000	268020000	300670000	244520000	269570000	296600000	278320000	243570000	230150000	217830000	222910000	266420000	276990000	279760000	250990000	302180000	283900000	257260000	286790000	242030000	346990000	339060000	310440000	253080000	286840000	276760000	281320000	276130000	281880000
7-Methyluric Acid	Organic acid and its derivatives	Reference standard	1259800	1099200	1167900	1227600	832360	1111600	1252900	1400100	1047300	1195400	1662400	1077500	1459300	1376500	999640	1150700	1024000	1303300	1618000	1205300	1307900	1329200	1172600	1078400	992110	1206700	1266400	1228400	1054300	1075000	1115400	1218100	1400400	1160700
Creatinine	Organic acid and its derivatives	Reference standard	1050000	1110800	1472000	1070300	770530	1794800	801130	1038600	936210	1042800	861740	1198600	557230	755550	874990	506100	419910	654180	679830	1211300	654330	1054700	1517900	448770	639900	991970	588770	922920	948170	658440	1157600	1156200	930980	1128600
Dl-2-Aminooctanoic Acid	Organic acid and its derivatives	Reference standard	1481000	1424200	1028300	1375600	1021900	769580	3232000	710520	2405000	1598700	632880	763500	2708100	534280	1193700	3166600	2332800	3112800	2017800	1251300	2606300	1306900	1372200	3341300	2822400	2165300	3221800	3049100	4737900	1924800	2035900	1987500	2053500	2111800
Kinurenine	Amino acid and Its metabolomics	Reference standard	4142600	3930400	4109000	5175100	2839700	4214900	3788100	2086700	5665200	4459900	4621400	6526500	4946500	2982600	3838900	4983600	6145700	4331900	1696900	1394800	2621700	2066100	954740	1395500	1784100	1365300	1795500	1860600	1580100	2038700	4609500	4411900	4550700	4712900
Kynurenic Acid	Amino acid and Its metabolomics	Reference standard	244800	275960	308650	252390	216300	198630	227490	222040	227440	183110	282950	208180	193260	230300	152810	254160	264020	160240	262650	257800	301740	225010	171590	319650	268570	270200	276470	281810	197600	308340	216020	212900	218520	242310
DL-Homoserine	Amino acid and Its metabolomics	Reference standard	3559000	4058500	1051800	1883000	1785400	4029600	925700	1955200	969950	2048700	2018400	1491300	1125200	774180	939820	908610	1117000	3315000	1118100	1975000	1620000	1364100	4144900	1715500	1149800	2054300	1481600	2924600	5036400	1754300	4032200	4695300	1136400	3785600
Maleic Acid	Organic acid and its derivatives	Reference standard	2100400	3107500	4320900	2974400	3214800	2801300	2688500	6139200	1941600	3656200	3427900	2777700	2939400	2734800	2157600	2559700	5784000	3838000	2228100	1963400	3102100	2629800	2455700	6198600	2135200	4636700	3966500	3760700	2359300	2126400	2905900	2993300	2980200	3296500
Subericacid	Organic acid and its derivatives	Reference standard	86174	88072	100480	79734	89496	72746	61617	57272	75314	99192	99185	81099	85128	84490	85359	92217	78795	84995	40196	34383	50396	37678	42517	54613	36202	33844	34584	41150	23419	38178	55212	55268	51162	54704
Cinnamic Acid	Organic acid and its derivatives	Reference standard	NA	NA	NA	NA	NA	NA	94423	NA	NA	70150	NA	NA	NA	NA	NA	NA	NA	NA	45070	46335	64394	55789	29006	70237	56284	51906	127400	118350	107150	27176	43774	46736	51570	54679
Uric Acid	Organic acid and its derivatives	Reference standard	15746000	16671000	25496000	19309000	16511000	28339000	14768000	11043000	11560000	11814000	10962000	22913000	9584900	11551000	13719000	13533000	9130200	9754100	245180	45762	589670	85527	91800	59355	254040	104640	82373	85386	159150	90591	10197000	9699900	10549000	10961000
Vanillic Acid	Organic acid and its derivatives	Reference standard	10762	6591.7	8744.4	24446	12935	11913	776130	9708.3	79643	199700	28837	6412.2	35251	241690	21529	14481	11776	18673	11117	NA	19168	NA	NA	NA	NA	10660	NA	NA	11241	NA	47657	45007	46733	43856
Lysopc 14:0	Lipids	Reference standard	27987000	80902000	65739000	99959000	86955000	49079000	45236000	57564000	20945000	52409000	43900000	55318000	52596000	95610000	21356000	61840000	62696000	39721000	65081000	86416000	66270000	103170000	42499000	84108000	40492000	95178000	70299000	72108000	28341000	41042000	63664000	66743000	64710000	64334000
Lysopc 16:0	Lipids	Reference standard	279180000	330720000	327200000	332740000	330830000	279640000	303800000	330360000	269150000	287150000	306420000	303180000	295480000	317580000	285940000	283070000	321540000	296270000	320880000	303000000	357200000	358300000	324160000	295930000	305220000	333360000	346870000	336580000	282920000	315710000	320740000	318820000	319000000	319460000
Lysopc 16:1	Lipids	Reference standard	9509000	25379000	17735000	18948000	20347000	17627000	14976000	15563000	7502400	12356000	14456000	11876000	18110000	25091000	7180500	15398000	12108000	5987300	15867000	21069000	27106000	26964000	15042000	23859000	9989400	31839000	23571000	23990000	8167100	8878000	15723000	18492000	23581000	19475000
Lysopc 18:0	Lipids	Reference standard	303960000	306180000	308860000	316340000	301990000	263890000	296060000	313080000	270580000	313100000	323890000	306540000	312480000	303810000	287450000	292080000	309000000	310940000	344710000	321880000	315320000	312790000	306320000	321900000	309580000	314700000	284190000	263920000	300430000	305610000	313040000	306510000	307570000	307090000
Lysopc 18:1	Lipids	Reference standard	8863600	48253000	31289000	30340000	34773000	65691000	21106000	19488000	4781500	11386000	21708000	6462200	34682000	52800000	12870000	25216000	30175000	8968300	16093000	47761000	26150000	50738000	15299000	48316000	9200100	48622000	46829000	42627000	8675700	5481300	34730000	27863000	32736000	30385000
Lysopc 18:2	Lipids	Reference standard	60257000	83733000	76499000	73011000	91265000	69891000	76791000	97447000	64612000	98007000	65781000	66430000	100880000	63138000	61876000	79259000	85338000	71367000	80424000	55457000	64530000	63187000	62318000	73472000	49724000	99107000	84666000	84292000	59420000	84946000	77895000	79537000	78816000	78594000
Lysopc 20:1	Lipids	Reference standard	7322500	10325000	8505600	11145000	7485200	6281400	8621000	12685000	4362000	10179000	8103500	9898500	10783000	6796200	9927700	10189000	16811000	18275000	26686000	16191000	66232000	16676000	15589000	26027000	14219000	13490000	18597000	15526000	11473000	10644000	13689000	14129000	13177000	13426000
Lysopc 20:2	Lipids	Reference standard	12537000	15918000	13256000	16999000	14290000	12344000	13799000	17980000	6262100	13983000	11375000	16355000	16576000	13804000	15878000	15556000	19660000	10606000	22524000	16910000	19732000	17289000	14896000	17397000	14993000	19992000	20755000	19388000	14945000	14884000	15891000	16201000	16030000	16442000
Urocanic Acid	Organic acid and its derivatives	Reference standard	72545	71568	106360	109150	40040	74505	59936	71961	50362	37607	137900	64406	144490	68531	67534	49211	71113	30790	125590	58212	90100	134290	68732	100150	43786	51517	145200	150940	90380	62170	68031	89938	107540	117360
Taurocholic Acid Sodium Salt Hydrate	Bile acids	Reference standard	784890	850040	948570	878090	861780	846160	858810	924890	879990	975640	1020000	1064300	927810	1054100	827400	928470	918040	982460	1234700	1288600	1380800	1410000	1143100	1180900	1204000	1036500	1100400	1039000	978520	989790	974880	956200	930050	935990
N6-Succinyl Adenosine	Nucleotide And Its metabolomics	Reference standard	889040	868000	654080	922030	747980	801380	713550	562430	861120	865340	634610	788080	839100	836910	868570	1126000	1374300	1544000	68083	34172	75588	52558	37319	48758	55514	49274	62043	67292	59960	41191	840930	704230	760070	750370
3-Hydroxyhippuric Acid	Amino acid and Its metabolomics	Reference standard	540960	1104900	1331700	953290	309710	1126900	944140	155550	1513800	432230	1539000	1081100	316830	263700	432210	1099000	271100	1321400	408220	449770	2129400	663540	256080	110200	243700	138880	148770	157730	434150	293680	793790	730930	798740	802760
2-(Dimethylamino)Guanosine	Nucleotide And Its metabolomics	Reference standard	1078200	962360	944770	1041400	771230	911610	804750	696540	1197100	1038000	971240	1096100	1034400	892410	853980	1333400	1649500	1613500	399180	338040	469560	399810	233420	351170	338820	251360	283250	304780	380420	369550	1023200	960110	1017500	1039300
L-Homoarginine	Amino acid and Its metabolomics	Reference standard	353540	447600	350510	339640	457000	210170	323170	213980	166700	216550	290390	357850	226490	267700	265290	237170	276080	208120	119440	393730	243120	484980	305910	152390	154800	378890	229700	307700	246430	257220	321480	304730	290320	323890
3,4,5-Trimethoxybenzoic Acid	Benzene and substituted derivatives	Reference standard	NA	NA	16473	183850	47870	12953	83281	23005	132410	79197	NA	11074	15409	10634	11377	7756.7	15814	7750.6	161470	35478	49079	30109	99130	NA	23165	504750	10912	12020	28456	NA	60551	66986	57954	60500
Pantetheine	CoEnzyme and vitamins	Reference standard	23012000	21863000	19206000	21041000	25400000	19380000	19461000	21356000	19425000	23242000	22042000	28618000	27158000	26595000	21845000	19392000	19137000	20516000	37457000	42954000	40495000	34175000	28754000	33932000	30309000	28852000	24317000	23973000	21016000	22213000	19490000	23168000	21835000	19659000
Hypoxanthine-9-β-D-Arabinofuranoside	Nucleotide And Its metabolomics	Reference standard	178660	101970	118930	163450	1121300	5611600	2151800	374420	1249400	1085800	2297100	452100	955170	166880	4578200	158950	176520	4736500	66341	2401700	NA	263670	197680	42940	2688300	1546500	93211	119590	156010	248040	1219900	1229200	1219000	1188600
DL-Pipecolic Acid	Organic acid and its derivatives	Reference standard	556500	632490	506440	657700	476470	750190	725030	559420	867480	1018000	631540	817240	751790	778820	1142000	512470	407460	1175000	1479400	1676900	1589400	2122600	1495700	1270900	2739000	1203700	1428400	1277100	1458800	1007200	957090	946930	1017700	1040600
Sarcosine	Amino acid and Its metabolomics	Reference standard	601670	369070	433080	558890	408910	298040	318990	441800	232600	345450	257520	277350	510780	425630	362100	416620	401450	375100	NA	NA	NA	NA	NA	NA	NA	NA	NA	NA	NA	NA	410590	355390	209200	258120
11-Cis-Retinol	CoEnzyme and vitamins	Reference standard	22321	27025	27166	26036	27701	27335	25164	21333	9178.8	20805	33115	22392	13706	27106	14421	25938	21510	23764	211820	157600	117000	71416	50940	57936	29368	29484	29456	27360	41982	23539	25517	26880	25605	25963
Phosphoric Acid	Organic acid and its derivatives	Public databases	27054000	28243000	19469000	26662000	28379000	29703000	29675000	21716000	31374000	24699000	34315000	25786000	28423000	23837000	29165000	30118000	42387000	37053000	NA	NA	NA	NA	NA	NA	NA	NA	NA	NA	NA	NA	22545000	20268000	21059000	23995000
Cholesterol	Hormones and hormone related compunds	Public databases	7141300	5832000	5641800	6079200	5684700	5942800	6461000	6281500	6037900	6030900	7354700	5750400	6153200	6236600	5913800	5578600	5537600	5856300	8363100	8377500	7426100	13215000	9596600	8271500	6575800	6135300	13617000	11147000	5999000	5919700	7416000	7287500	7382300	7380400
Punicic Acid	Lipids	Public databases	83086	97795	70129	110740	119160	72686	93209	103700	131650	125220	116070	128120	169330	115650	186230	147790	92127	81857	214560	110550	171710	196070	114120	151910	218390	120580	359440	268050	113610	87910	148640	132730	133670	128670
2-Aminoadipic Acid	Organic acid and its derivatives	Public databases	189900	183010	171600	204990	219960	159500	81789	89864	76794	125280	150100	335240	172450	127320	78122	124400	272750	277620	152520	139090	415700	224510	184500	190150	160390	281040	270420	291660	261900	120220	171750	239530	181620	177450
Hordenine	Others	Public databases	369470	479350	408160	331230	375170	303720	411390	377050	401690	416860	373050	353580	369390	295020	284350	428330	362390	358900	475150	452850	651900	572710	296090	428500	456660	573060	582510	575070	386360	452980	429600	435580	459350	425720
Lysopc 17:0	Lipids	Public databases	20720000	35372000	29100000	27620000	26104000	17089000	23851000	25246000	12628000	22091000	24220000	24718000	28778000	27909000	19380000	26516000	29476000	20389000	49436000	47528000	50525000	56331000	29910000	44648000	24204000	37298000	44916000	40635000	24668000	17908000	30934000	30151000	28880000	29846000
6-Methylmercaptopurine	Nucleotide And Its metabolomics	Reference standard	178740000	182510000	186000000	179220000	175690000	174110000	181240000	178360000	175940000	177060000	182630000	178230000	176270000	169700000	169360000	179430000	176500000	175370000	183610000	186180000	185690000	193020000	143460000	179190000	180150000	178380000	187150000	189260000	180470000	177840000	184570000	178380000	188520000	185740000
Sn-Glycero-3-Phosphocholine	Tryptamines,Cholines,Pigments	Public databases	744560	1246300	200500	1094300	1159800	720400	226290	224420	172050	813240	370110	217610	154450	226470	333930	167680	145070	667410	132400	459610	243230	482510	414680	98405	251740	669260	282240	718260	648410	158420	818660	789520	377530	768850
10-Formyl-Thf	Heterocyclic compounds	Public databases	83413	116100	11607	47512	48045	47611	169640	13808	22137	21858	7637.8	27116	77865	147860	21461	232530	249430	59647	7485.2	NA	17985	4019	NA	17066	NA	NA	11994	12091	NA	11420	36560	41579	41919	41334
Indole	Heterocyclic compounds	Public databases	5771900	6874700	6536000	5714000	5075900	5285900	5213700	5239700	4669600	4844300	6318500	5049600	5417600	5469000	4019200	5971000	5754900	4011200	3150400	2969500	4106300	3268900	2321500	3720900	3223600	3755600	3389200	3880300	2839500	3533200	5064400	5127500	5137900	5276700
Isoquinoline	Heterocyclic compounds	Public databases	267550	274910	257190	420810	208060	324100	337620	105830	515240	308340	268150	3617300	236770	237700	185490	298980	407450	176390	423860	259520	335520	194870	265060	189930	312210	207840	437250	397200	334360	182810	397920	387500	394320	377610
Piperidine	Heterocyclic compounds	Public databases	3287300	5705300	4395900	3780900	3807600	4103100	3557200	5029500	3112200	3648200	4366300	4194600	3118300	2692200	2574100	2480500	3783800	4269800	3632000	2957100	5091000	3705100	3035100	4236300	2535500	6310400	6269100	5434200	2990000	4026300	3711800	3933400	3852200	4122000
5-Aminolevulinate	Organic acid and its derivatives	Public databases	573620	1019100	797540	637080	703160	675040	627740	799430	561600	708780	794300	676070	539320	477160	497250	484160	623020	810510	854190	703320	1034100	887880	589450	834830	607600	1342200	1193000	1079200	657620	965200	811500	806100	749340	727770
2-Methylguanosine	Nucleotide And Its metabolomics	Public databases	649340	586880	572020	678210	456910	544770	479990	373360	634780	550410	674620	673620	721160	675700	643410	959230	1195100	1162000	620840	688890	669140	771520	476180	648330	628360	484120	552970	591820	667840	681050	798420	713070	751130	743560
Lysopc 15:0	Lipids	Public databases	23799000	46167000	43240000	39334000	43984000	25710000	32720000	32279000	16518000	25578000	28892000	38672000	41143000	52044000	20784000	35233000	30284000	16328000	42050000	59367000	51212000	66031000	27613000	54906000	23977000	65695000	58879000	57995000	21372000	18501000	39727000	41954000	40885000	41021000
Lysope 18:2 (2N Isomer)	Lipids	Public databases	60257000	83733000	76499000	73011000	91265000	69891000	76791000	97447000	64612000	98007000	65781000	66430000	100880000	63138000	61876000	79259000	85338000	71367000	80424000	55457000	64530000	63187000	62318000	73472000	49724000	99107000	84666000	84292000	59420000	84946000	77895000	79537000	78816000	78594000
Lysopc 18:3	Lipids	Public databases	53012000	61072000	57914000	66215000	66267000	57219000	58935000	66629000	55363000	59619000	81578000	62216000	71861000	74412000	65307000	69869000	76335000	70796000	65058000	57185000	60282000	60118000	56993000	58356000	50993000	54332000	58255000	56085000	49853000	55902000	78930000	58267000	63303000	75994000
2-Hydroxycinnamic acid	Benzene and substituted derivatives	Public databases	1800100	2523600	2197100	1909600	1854700	1637000	2304500	2171800	1389400	1670300	3187600	2080400	1589000	1721400	1059100	1954500	2575400	1602800	2276100	1830600	3854300	2075500	2116900	2700900	1962800	4510600	3486900	3323800	1955400	2554300	2156900	2176200	2162000	2187100
trans-3-Indoleacrylic acid	Organic acid and its derivatives	Public databases	17966000	24419000	25813000	20290000	14995000	14874000	14776000	13764000	15001000	12172000	19736000	17235000	17636000	19480000	10629000	23145000	20929000	9330600	1066000	786540	2024300	1022200	447480	1467300	1013800	1475300	1599400	1642300	641690	1311400	11183000	11727000	10653000	11340000
Acetyl-L-carnitine	Lipids	Public databases	64085000	39536000	43843000	54725000	46698000	59538000	42934000	19808000	58750000	45042000	17963000	36759000	35484000	47157000	36572000	42543000	69693000	54020000	48101000	49101000	48401000	53226000	47312000	42312000	47392000	43518000	50335000	35007000	57276000	79339000	55076000	50970000	51773000	54551000
Jasmonic acid	Organic acid and its derivatives	Public databases	34204	66216	24110	49218	23860	63183	53728	48863	28953	56278	30469	24280	32750	23963	59646	18094	37759	35946	142430	190220	215370	153750	150620	80959	140380	201430	185650	199390	159830	134030	64364	51423	36839	35019
Hexadecanamide	Lipids	Public databases	18084000	24236000	18581000	26335000	16906000	12967000	19974000	19063000	22625000	20950000	29297000	30146000	33613000	20297000	21101000	30241000	25758000	19524000	99379000	51907000	57212000	67639000	60305000	58664000	26921000	31087000	38024000	40486000	22376000	16525000	21337000	21316000	20741000	20933000
Thiamine	CoEnzyme and vitamins	Public databases	25872	13644	2563.5	22204	10875	11815	41510	20461	16977	11985	13438	10555	9711.7	70737	10665	23426	69036	46491	32583	28862	22035	23635	26028	113120	27752	53566	37775	36805	43056	47797	27967	47884	22867	38567
DL-Stachydrine	Organic acid and its derivatives	Public databases	2777700	3492700	1467800	201190	162030	125730	1590600	1217600	NA	1835300	4504100	1497700	2187500	821660	1087900	3273700	491500	NA	1969900	314400	2645900	691980	1755200	32300	92842	175670	558970	584810	258070	214870	1466700	1159300	1378300	1618700
L-Norleucine	Amino acid and Its metabolomics	Public databases	14544000	17577000	17430000	14997000	13294000	13559000	13347000	13706000	12489000	12056000	16119000	12841000	13563000	13630000	9844900	16374000	15160000	9921500	7624600	7279900	9348000	8053500	5384000	8937100	7689800	8725200	9112900	9559200	6448200	8508400	13111000	12999000	12845000	13154000
DL-Carnitine	Lipids	Public databases	24193000	20582000	28752000	22342000	25270000	25828000	28456000	10806000	21246000	19962000	11138000	18294000	13922000	23470000	13111000	13697000	20513000	16754000	11040000	22602000	8105200	23508000	16153000	16673000	24219000	25935000	13408000	17472000	21415000	14522000	19439000	18022000	22818000	18623000
N-Acetyl-L-alanine	Amino acid and Its metabolomics	Reference standard	17256000	12872000	3731100	10606000	8886100	5579500	10697000	1713900	12080000	11424000	10211000	4149500	3054500	12804000	8877200	4600000	4463100	13020000	1970300	8883900	6630500	7069300	8504800	5909700	12569000	14364000	3876300	10835000	7348300	2708400	8494400	7548400	10424000	8459900
Indole-3-acetamide	Heterocyclic compounds	Public databases	160250	97127	88706	112920	141530	94772	120290	77881	202600	178810	194430	121850	205890	108120	186100	141960	216180	184160	172830	122220	318300	211750	144980	170260	229800	137530	174360	166440	233790	203410	201410	241860	169540	164670
15-deoxy-δ-12,14-PGJ2	Lipids	Reference standard	13208	13330	NA	NA	6564.8	20232	10350	11856	8128.1	14591	15921	12263	11303	17965	19717	15697	14113	12872	21861	27718	15979	19593	17300	23516	19448	16312	30994	18336	21550	22301	53983	42963	56093	51950
Triethyl phosphate	Organic acid and its derivatives	Public databases	5794700	5862700	5468300	5778400	5451000	5650700	5727400	5844800	5594200	5661200	5879100	5399600	5752500	5690400	6069100	5767800	5656100	5793500	5468900	5423900	5278900	5351400	5367700	5257100	5189600	5277300	5207000	5037600	5085800	5318900	5551200	5241400	5648200	5660800
PAF C-16	Lipids	Public databases	303960000	306180000	308860000	316340000	301990000	263890000	296060000	313080000	270580000	313100000	323890000	306540000	312480000	303810000	287450000	292080000	309000000	310940000	344710000	321880000	315320000	312790000	306320000	321900000	309580000	314700000	284190000	263920000	300430000	305610000	313040000	306510000	307570000	307090000
δ-Valerolactam	Alcohol and amines	Public databases	58220000	53861000	38383000	37766000	13197000	5635000	48877000	146390000	1977200	17740000	43491000	54080000	27311000	8172500	12839000	23140000	18474000	3846700	47092000	89475000	81502000	102100000	32231000	31797000	40212000	24142000	69440000	63509000	50510000	49320000	49168000	47730000	49548000	49553000
2-Pyrrolidinone	Heterocyclic compounds	Public databases	337240	391460	255630	284370	357260	333830	529330	904690	514830	460820	623560	153700	394700	382100	404210	219870	323940	408900	17771000	16848000	25676000	25081000	13281000	19310000	24591000	23945000	28480000	30041000	37713000	7267400	8951500	9820800	9064900	10072000
Farnesene	Others	Public databases	57921	53237	58059	56725	59170	68685	58896	55597	69601	54149	90501	61530	60691	70643	61732	63975	55786	70901	72471	66719	80388	78557	61748	59797	59927	64831	62265	62737	70328	52224	66229	63531	65707	74511
Oleamide	Lipids	Public databases	3854000	10745000	3134800	17065000	5013000	10109000	9973900	10440000	18417000	4511300	7332300	13744000	4221800	9723700	6920500	4491300	6971000	32440000	18021000	31621000	23832000	31162000	10641000	42506000	13980000	34599000	21688000	38578000	4623600	4599100	14839000	12248000	12369000	12769000
N1-Acetylspermine	Organic acid and its derivatives	Public databases	73696	104320	26196	21004	80923	63897	58139	19299	150200	56277	49779	33011	56232	39461	72782	62574	193190	170760	21171	28701	90206	52833	37258	57796	72494	127730	52500	49820	38775	94453	68286	53878	66850	63625
Isobutyryl carnitine	Lipids	Public databases	17374000	11737000	11636000	9478400	8956200	13909000	13012000	5940900	13924000	12256000	7494500	12899000	9309200	11694000	4804500	10687000	17415000	7386600	7340300	8288600	11346000	9164000	4404300	6565000	8814500	10813000	13127000	12940000	14130000	8479400	12270000	11418000	12143000	12474000
alpha-Cadinene	Others	Public databases	140220	132590	131670	146040	122030	137910	143490	119980	111220	131980	127020	143130	134110	142220	116790	119610	99611	123100	262700	261370	238850	251860	216890	193110	182340	169340	134520	163830	149550	138640	125940	134320	155450	135050
gamma-Muurolene	Others	Public databases	835950	1098000	1259000	946870	693030	755590	705730	640280	722080	548730	915250	888620	851280	947000	540420	1158300	978750	472370	96033	101380	147870	82978	74689	156360	116600	98396	126850	135740	54058	94861	545220	540150	569950	595130
Asp-Phe methyl ester	Organic acid and its derivatives	Public databases	1420700	2010100	2051800	1684000	1756900	1928500	1847600	1461100	1730300	2015400	1825500	1833200	1628200	1330700	1355100	1882800	1846700	1711300	1803700	1690000	3552900	1900700	1396800	1591600	1435800	1807300	2117600	2044300	1243900	1640800	1973300	1785800	1971600	1958900
Pterine	Heterocyclic compounds	Public databases	66940	55928	52480	51061	44643	40734	63855	67838	48140	34938	86863	47291	63109	39434	194760	67315	73617	159120	71509	76070	113820	69799	59643	74803	140130	136750	94243	90645	95315	76472	60873	75238	74688	81093
Stearidonic Acid	Lipids	Reference standard	10518	9320.1	14435	14638	11333	10202	13854	10809	11315	9335.2	10476	14000	7655.5	6388.3	14172	12464	6927.9	8975.6	22737	31606	20981	38384	20872	12448	23158	22893	31071	31929	20223	20380	17247	16745	21582	15711
N-Acetylphenylalanine	Amino acid and Its metabolomics	Reference standard	89172	99829	103190	97808	144390	126270	143440	98264	141210	123030	112170	138560	101420	80509	85024	149090	131910	109710	41667	38067	60716	44264	36306	55944	49950	63591	57523	39886	42783	104350	79955	82948	80452	80570
N-Alpha-acetyllysine	Amino acid and Its metabolomics	Reference standard	595460	487190	1034700	450960	693450	479220	681160	458240	431200	475160	679450	413150	261950	583670	483070	464220	495530	307480	220570	720940	230180	738110	648990	391000	404130	623930	297100	381780	395140	288620	526000	472100	583490	454380
Ritalinic acid	Organic acid and its derivatives	Reference standard	82609	70320	87446	90249	87394	NA	62719	63734	96720	64022	80603	103640	97976	86106	81752	84111	96816	76933	NA	NA	NA	NA	NA	NA	NA	NA	NA	NA	NA	NA	57461	36616	28922	65070
p-Mentha-1,3,8-triene	Others	Public databases	163230	184830	184700	247670	163110	178400	180180	148510	178160	150220	148830	143120	140920	136470	169080	172400	167550	158010	388380	584680	454690	885270	283970	248180	443480	431200	547920	492150	303640	339180	285110	299860	289420	280380
3-keto-Sphinganine	Lipids	Public databases	71797	69763	80058	50055	70300	18175	34270	86025	69814	159040	45648	104690	59128	115080	51480	29864	75794	52378	1504800	1599900	1802400	1761500	1334000	1387700	1499600	1504000	1680400	1759200	2005400	1288600	1085400	1085300	1104800	1097400
2'-Hydroxy-5'-methylacetophenone	Benzene and substituted derivatives	Public databases	233970	185120	236560	242180	251920	239720	219930	238830	298170	471090	253120	255950	238240	229880	237480	204410	225460	250620	830600	791420	633320	1434800	1658400	325400	281690	263670	442680	371720	271850	261110	517330	478570	482140	499450
Cuminaldehyde	Aldehyde,Ketones,Esters	Reference standard	6003400	7424700	6605400	5431500	5816000	5237300	6559900	6357000	6299500	7068700	6197100	5637100	6449000	4500900	4781700	6752500	5979900	5733700	7507400	7198200	10721000	9054000	4834300	7189400	7421500	8696200	9473000	9245400	6498600	7451400	7370000	7071500	7455200	7382500
2-(3,4-dimethoxyphenyl)ethanamine	Benzene and substituted derivatives	Public databases	14159000	20041000	17895000	14913000	14224000	13233000	16761000	16751000	11832000	13248000	24297000	16740000	11976000	13974000	8907900	15516000	19956000	13685000	18003000	15005000	30698000	16999000	16393000	21669000	15840000	36873000	27743000	27327000	15454000	19829000	17923000	17914000	18649000	17710000
N-Acetyl-L-Histidine	Amino acid and Its metabolomics	Reference standard	19274	26538	21956	28064	17573	24974	24827	20435	22841	20639	18311	7283.2	10498	32445	11121	29762	45340	47541	8454	10296	14597	38223	41576	14283	54009	23486	40362	35737	25040	17332	40242	27631	42413	29675
(S)-2,3-epoxysqualene	Others	Public databases	54597	68250	53270	25859	37917	21971	33071	48540	90811	88810	102020	109230	62772	100040	47369	48989	84747	42099	55057	58691	67524	82683	62844	62031	99638	62669	102870	91842	84701	79666	84566	65907	78226	87016
2-Furoylglycine	Amino acid and Its metabolomics	Reference standard	38762	68830	31170	113220	82683	38610	235290	77681	93696	769950	26587	7813.7	131050	66514	37939	31147	18177	13991	15134	20073	47209	11307	10341	45359	559440	305500	14775	25383	15686	15565	100480	93780	106800	109360
2-Methylbutyroylcarnitine	Lipids	Public databases	2799200	2322000	2760200	1553600	1318900	2319900	2821500	1088300	2465500	1949900	1412200	2358600	1980500	1950400	829900	2204800	3114700	1761600	1517100	1554900	2983500	1639700	1027100	1295000	1339300	2358200	2328900	2367400	1808000	1588300	1971200	2283000	2143700	2009600
Isonicotinic acid	Organic acid and its derivatives	Public databases	183890	176740	148100	224020	260640	116150	367030	272530	418780	648110	273180	439030	370030	249780	875730	379070	374370	1145100	199340	154460	171050	163690	150360	243670	226400	127500	339940	314450	278570	146330	349110	381130	330940	300530
Dimethyl fumarate	Aldehyde,Ketones,Esters	Public databases	12813000	13156000	13979000	12609000	14605000	14553000	14000000	13463000	15962000	14042000	14392000	14210000	14291000	13335000	15426000	14891000	15040000	15616000	1230000	976930	1075400	1105900	1109400	1257700	1396700	994990	1202200	1252700	1216100	1218800	10347000	10314000	10290000	10658000
beta-Cubebene	Others	Public databases	140220	132590	131670	146040	122030	137910	143490	119980	111220	131980	127020	143130	134110	142220	116790	119610	99611	123100	262700	261370	238850	251860	216890	193110	182340	169340	134520	163830	149550	138640	125940	134320	155450	135050
Furfural	Aldehyde,Ketones,Esters	Public databases	1041300	1100400	1202600	1062200	1154300	1105300	1051800	983120	1221400	1141700	1178000	1131200	1173400	988710	1029900	1288600	1328100	1017600	714930	811160	761980	951500	486530	753150	670640	662670	848760	898070	817470	745540	1201200	1187100	1172900	1145600
L-phenylalanyl-L-proline	Amino acid and Its metabolomics	Reference standard	559690	317550	607530	372890	321930	591210	500960	286990	460730	394900	159000	292450	320690	313800	207110	222950	174240	247850	336570	470400	369500	561490	228130	210220	266790	129340	285080	264300	421950	432250	369880	381290	381110	383490
LysoPE(16:1(9Z)/0:0)	Lipids	Public databases	16853	51990	69062	102410	155180	62378	20313	225720	41638	69303	36272	86659	64065	103500	12161	22931	30989	9891.5	64568	23729	40731	32102	45688	15912	9989.1	105310	37876	35616	13755	43031	54610	59571	58872	59584
Anisic acid	Benzene and substituted derivatives	Reference standard	252810	182520	271230	274320	187460	195440	160430	265080	170090	249760	46014	129000	221500	351500	106190	289970	290720	133700	NA	NA	NA	NA	NA	NA	NA	NA	NA	NA	NA	NA	152050	113840	142000	155440
Diphenyl ether	Benzene and substituted derivatives	Reference standard	1596700	1598900	1609500	1606200	1668900	1790600	1728600	1616400	1719500	1650800	1777400	1654800	1766800	1744100	1756900	1796500	1696000	1738600	1437700	1426700	1315900	1319400	1408400	1367400	1330600	1379100	1307900	1274800	1278200	1336100	1492900	1422400	1578400	1621600
Benzylcinnamate	Aldehyde,Ketones,Esters	Reference standard	378550	652750	447800	523520	634150	600530	445950	412800	592330	723790	568090	1011800	640920	720040	668300	449340	570570	483730	133750	282120	510450	949300	274100	430870	695510	313170	543030	528430	570170	358370	540160	512670	556490	532580
Isoamyl butyrate	Aldehyde,Ketones,Esters	Reference standard	103250000	105000000	105560000	101880000	107640000	114700000	116820000	108390000	109380000	106930000	133300000	108700000	104130000	108440000	99122000	115170000	111950000	122540000	NA	NA	NA	NA	NA	NA	NA	NA	NA	NA	NA	NA	80424000	74599000	75780000	75689000
Ethyl dodecanoate	Lipids	Reference standard	7202200	10888000	10549000	10771000	14307000	11093000	7883300	9241200	13064000	15332000	9691300	17977000	13288000	14052000	13867000	7959500	12467000	10307000	3363400	6484600	12477000	18765000	7140700	7822600	13291000	8000700	11744000	11358000	10916000	9255500	11382000	11556000	11617000	11165000
Propylpropionate	Aldehyde,Ketones,Esters	Reference standard	21153000	23545000	26626000	35496000	24435000	22725000	18463000	24105000	17114000	24117000	19142000	19171000	42103000	27747000	19639000	27717000	28480000	19989000	NA	NA	NA	NA	NA	NA	NA	NA	NA	NA	NA	NA	19301000	17622000	17742000	20752000
1,4-Xylene	Benzene and substituted derivatives	Reference standard	NA	NA	NA	NA	NA	NA	NA	NA	NA	NA	NA	NA	NA	NA	NA	NA	NA	NA	32216	55381	33952	49349	40680	74433	86746	61613	97517	129400	119770	35796	30643	44357	35488	39866
1,2-Dichloroethane	Others	Reference standard	79664	144650	203060	159110	200880	244400	248440	198670	188510	187540	185040	226280	216630	217830	221990	223450	238100	247270	102110	86631	69810	70711	69426	67294	70377	77080	63705	82663	117580	89609	225810	79622	152470	164260
Cyclohexylamine	Alcohol and amines	Reference standard	171430	130890	113210	110820	55773	13059	129590	491380	30291	56659	123970	143680	55510	35804	43120	71201	59909	14193	130100	286250	237750	296710	82796	96837	108010	64378	208750	176270	145580	150690	144550	140400	137510	148550
Butylamine	Alcohol and amines	Reference standard	111300	152220	240760	128040	133110	145920	175330	320480	150680	173440	294440	139210	39648	144040	140880	96168	213880	195310	33932	130230	77702	139460	377580	324600	188050	273200	102620	191180	131400	57798	137110	153150	178920	132970
6-Methyl-5-hepten-2-one	Aldehyde,Ketones,Esters	Reference standard	588560	599330	635870	724540	667130	608040	570580	676630	614380	524790	751030	478230	654830	526840	572710	677480	589700	626170	624400	606980	494610	594350	577700	595260	604490	608420	537040	607060	528590	620840	616660	575260	533140	668210
2,2,2-Trichloroethanol	Alcohol and amines	Reference standard	7685300	7596600	8452100	8086900	9004500	7009700	7705800	8354900	6999800	8234900	9087200	10076000	9300200	9193400	8475100	8099100	7042100	7685400	14129000	16983000	14084000	12920000	10808000	10973000	10815000	10151000	8801200	8909800	7408300	7808000	7501600	9231600	7736500	7809900
Hydroxyacetone	Aldehyde,Ketones,Esters	Reference standard	368340	1131600	322100	306280	447510	376590	415930	495890	274510	330750	438690	834320	751580	266440	318920	449690	374430	376190	NA	NA	NA	NA	NA	NA	NA	NA	NA	NA	NA	NA	255950	212210	342150	334220
succinylsulfathiazole	Organic acid and its derivatives	Reference standard	NA	NA	NA	NA	NA	NA	NA	NA	NA	NA	NA	NA	NA	NA	NA	NA	NA	NA	36306	38548	44481	53463	30292	31505	29253	42278	44327	42805	43509	24014	23451	18495	15260	18697
Methylcysteine	Amino acid and Its metabolomics	Reference standard	3714000	5362600	4491400	3946500	3787500	3316900	4631800	4351600	3169200	3635600	6524400	4340100	3237700	3477000	2257700	4018100	5442800	3347000	4930100	3853500	7960900	4502800	4326800	5646500	4387500	9741700	7678400	7296900	4095200	5521600	4575300	4810100	4615200	4714100
Benzophenone	Benzene and substituted derivatives	Reference standard	45820	47831	51837	56016	45049	45640	44666	47317	50178	55603	61791	44132	40717	46400	47033	45782	49315	44672	42953	42817	47673	51945	40876	49012	39627	33323	39434	30399	26148	40670	45814	35880	39278	43338
Methyl tetradecanoate	Lipids	Reference standard	58676	194900	237390	142410	264620	127560	54910	198190	326190	289600	106220	336500	189160	253930	244580	81000	207170	173930	34890	60407	181010	369540	105780	44129	283050	117780	210330	189520	234510	227790	197600	197600	202410	202270
2,6-Di-tert-butyl-4-methylphenol	Benzene and substituted derivatives	Reference standard	388800	392030	449770	405150	372840	442660	358260	465830	512090	430390	495170	393500	474690	484540	371970	459130	332900	487110	633040	756720	563570	814530	472180	614160	573030	480310	596770	652660	412310	409480	1455700	1462000	1484400	1401700
(E)-2-Octen-1-ol	Alcohol and amines	Reference standard	1360700	1149200	1175600	1198500	1193400	706360	1152200	1063300	1133500	1191600	2590000	1135000	890890	1281300	1385800	937390	784270	1668900	383610	788580	907700	782310	414960	728430	794000	1124900	1270000	1056000	550140	1059800	1128500	1483600	1124100	1266500
2-Pentadecanone	Aldehyde,Ketones,Esters	Reference standard	3543800	6518900	7766300	6029600	7907000	5746700	3539400	6778300	7950200	9908700	5261000	10082000	6991900	8876200	7891000	4011200	7284900	6166400	1591800	3381200	6215700	10972000	4256200	3530400	8506900	4601500	6797900	6469400	6847500	6636700	6655900	6619300	6838900	6931900
Methyl dihydrojasmonate	Aldehyde,Ketones,Esters	Reference standard	5725000	10362000	12333000	9638400	12764000	9285600	5578700	11219000	12838000	15750000	8707900	16388000	11156000	14433000	12938000	6492900	11649000	9773000	2426100	5352700	9899100	16713000	6491700	5429500	12873000	7172200	10541000	9897100	10610000	10308000	10412000	10243000	10496000	10820000
Hexyl butyrate	Aldehyde,Ketones,Esters	Reference standard	141230	121770	124480	129580	123260	94588	120930	116610	111800	155000	123030	125640	136820	120000	159300	116390	150080	110490	121780	104610	103980	122590	119360	114870	130500	102260	135780	148930	122560	94533	119890	119650	128940	109500
Methylisobutyrate	Aldehyde,Ketones,Esters	Reference standard	200140	129810	150130	155750	125950	65357	158830	147590	104830	129970	179890	108790	143390	131030	164450	49735	80115	213260	177060	211250	251140	331020	80604	260300	341820	159490	202060	276360	183970	279450	184660	259200	236870	147350
Barbituric acid	Heterocyclic compounds	Reference standard	1357300	1103600	996370	1255800	1534800	1187600	1312300	1532600	792560	1191000	1360100	1115200	824720	1188600	1393800	915200	981170	2021900	NA	NA	NA	NA	NA	NA	NA	NA	NA	NA	NA	NA	1024900	1312800	975140	923410
o-Xylene	Benzene and substituted derivatives	Reference standard	NA	NA	NA	NA	NA	NA	NA	NA	NA	NA	NA	NA	NA	NA	NA	NA	NA	NA	32216	55381	33952	49349	40680	74433	86746	61613	97517	129400	119770	35796	30643	44357	35488	39866
2-Aminophenol	Benzene and substituted derivatives	Reference standard	145050	156210	174680	111200	148280	99580	172680	270080	227810	200390	176940	266780	162000	215580	168350	228090	214180	178140	211270	199340	115740	224880	537410	365650	230690	283290	463600	215440	168410	150200	171670	149910	199750	136810
1-Octen-3-one	Aldehyde,Ketones,Esters	Reference standard	465160	426270	537790	499170	361580	558220	406050	430140	412330	415110	480070	392350	354880	474240	433510	477410	458630	413610	414820	430730	375770	488720	425390	458710	358860	437350	389220	350520	314790	485480	380770	431580	417950	376870
Glycyrrhetinic acid	Others	Reference standard	NA	707080	NA	NA	109820	47041	4577300	152500	NA	897300	44795	195760	56321	NA	NA	NA	NA	NA	NA	NA	NA	NA	NA	NA	67248	48544	63961	65514	54689	200170	289100	308970	268120	271830
3-(Methylthio)-1-propanol	Alcohol and amines	Reference standard	105800	103360	71114	141350	133530	84939	163980	45175	379220	133390	260140	87967	91682	124290	103540	118130	133110	47002	75411	94712	142520	172820	64887	73392	95990	119700	144660	163710	95460	97308	120460	123220	126970	132240
p-Menth-1-en-4-ol	Others	Reference standard	1112500	1124200	1166300	1182700	1194300	1190900	1186800	1150900	1265500	991530	1163900	1264600	1188100	1168500	1214200	1165400	1210400	1179400	1085700	1075500	1029700	1029600	1124500	1118500	1172300	1137200	1093800	1065100	1016100	1078400	1068500	1051200	1159800	1228300
2-Undecanone	Aldehyde,Ketones,Esters	Reference standard	289400	356760	285890	356590	401270	295060	410050	257030	349970	443910	381880	419850	350810	315780	339530	331940	293940	293130	289770	232130	327600	294510	217630	303700	274280	329700	344510	334500	225770	259610	318360	322640	336360	334920
Undecanal	Aldehyde,Ketones,Esters	Reference standard	204670	220110	191710	240490	242770	187250	229060	187440	245510	285130	201340	305260	190980	197040	224110	196960	186340	206950	160550	149410	165510	188220	162280	189270	173660	178970	215410	221670	134690	182700	214910	179630	203740	242620
2-Pentyl-3-phenyl-2-propenal	Aldehyde,Ketones,Esters	Reference standard	53704	54910	68962	76592	58417	60662	55435	58293	60066	64559	80019	67020	56870	66553	70042	60110	76462	63871	84606	72550	74595	79430	75903	81341	70311	66190	61559	61007	61259	60307	73848	60224	57831	55842
4-Aminophenol	Benzene and substituted derivatives	Reference standard	145050	156210	174680	111200	148280	99580	172680	270080	227810	200390	176940	266780	162000	215580	168350	228090	214180	178140	211270	199340	115740	224880	537410	365650	230690	283290	463600	215440	168410	150200	171670	149910	199750	136810
PYRROLIDINE	Heterocyclic compounds	Reference standard	662890	950300	742780	746190	742960	683860	703300	749740	581470	625920	766510	699330	633880	581900	456800	560190	609110	618380	719320	726320	1104700	830490	655410	810190	518500	1101100	1146700	962710	495150	883230	775000	718200	685110	710500
Octanal	Aldehyde,Ketones,Esters	Reference standard	151760	125440	906650	113070	95584	602530	180300	274510	208810	211910	203790	592550	125540	212170	237680	281460	176270	146870	NA	160610	NA	137510	599460	111280	140340	259580	394180	137150	97023	135970	145670	113760	190970	136300
Pyrene	Benzene and substituted derivatives	Reference standard	62661	58195	72256	72280	66573	71382	49303	64474	68192	66810	88793	72647	65734	80621	74359	72943	82045	60920	110230	80027	87218	93257	74703	97445	82509	69774	74278	67137	60263	73078	87487	82646	69294	66568
(-)-Menthone	Aldehyde,Ketones,Esters	Reference standard	14624000	13050000	13042000	13702000	12655000	12559000	13051000	12195000	12340000	12179000	12272000	12575000	11730000	11488000	11889000	12410000	11732000	10935000	17120000	17585000	17718000	17019000	16496000	17134000	16424000	16139000	15582000	15897000	14448000	14940000	12102000	15016000	13333000	12748000
Linalyl oxide	Alcohol and amines	Reference standard	52509	88926	67476	52300	62505	86404	82076	75232	68733	56045	90785	73129	62547	80477	83674	69963	73720	62541	64306	51008	42658	38111	72023	71224	52545	43621	37169	47461	56383	47862	57422	54280	81039	79511
Methyl valerate	Aldehyde,Ketones,Esters	Reference standard	11683000	10039000	14019000	20646000	14981000	17614000	12653000	22916000	22562000	16038000	14805000	12284000	11777000	14433000	9789600	18277000	14281000	12861000	NA	NA	NA	NA	NA	NA	NA	NA	NA	NA	NA	NA	13073000	9783300	9818100	9994100
Propyl hexanoate	Aldehyde,Ketones,Esters	Reference standard	11509000	11441000	10932000	11073000	12731000	12280000	13296000	12525000	11902000	11854000	14349000	10585000	11169000	13003000	11510000	11968000	13564000	13049000	NA	NA	NA	NA	NA	NA	NA	NA	NA	NA	NA	NA	7907400	8177700	8511500	8074300
1-Pentadecanol	Alcohol and amines	Reference standard	3063100	4571900	4597200	4515500	6217600	4778500	3292800	3992200	5849000	6311500	3990400	7807900	5474900	5802300	5997800	3306400	5351200	4411100	1461300	2678300	5278600	7863000	2910600	3262300	5938600	3483000	4908500	4800600	4508000	3955800	4659000	4813000	4974800	4828800
1-Aminopropan-2-ol	Alcohol and amines	Reference standard	280550	298000	171230	58471	249580	185220	323250	325660	244490	132580	328210	288460	240010	188850	196530	456030	236810	119080	719700	470830	39174000	435730	591560	162290	317080	283770	591070	682630	764620	537740	1299000	1171800	1214900	1225700
Dibutyl phthalate	Aldehyde,Ketones,Esters	Reference standard	14532000	12628000	14163000	14006000	15806000	14048000	12019000	13900000	12531000	14501000	14838000	15706000	17112000	16877000	13914000	12248000	12285000	13119000	25006000	27797000	24356000	22723000	18026000	20187000	18753000	17726000	15470000	14481000	13260000	13331000	13229000	15260000	14457000	13285000
Furfuryl alcohol	Alcohol and amines	Reference standard	13187000	11854000	11859000	12832000	13347000	12378000	13107000	13335000	12741000	12892000	15806000	12365000	12294000	13134000	11971000	13461000	14435000	14127000	NA	NA	NA	NA	NA	NA	NA	NA	NA	NA	NA	NA	8739000	7355600	9196500	9154400
Isobutyl decanoate	Lipids	Reference standard	26246	56579	69386	55234	49841	49404	35866	52161	56505	82216	103210	108320	72069	109600	87268	39040	75511	60045	61642	161170	264820	399490	98801	101180	99420	38217	61379	70069	60314	37386	54322	52932	46464	51051
Glycylphenylalanine	Amino acid and Its metabolomics	Reference standard	NA	23321	59344	40320	62142	NA	26005	68787	101110	157890	25257	67321	52452	16069	98051	29290	36210	81908	2034000	5113600	1321900	8426800	2396800	5090900	3232100	4660000	3086200	3129700	3041700	4060800	1820200	1643200	1765800	1767800
3-Hydroxyphenylacetate	Benzene and substituted derivatives	Reference standard	126810	98888	56262	122430	85854	86652	119410	34637	294350	148080	182520	100430	64071	99457	79839	104130	137840	59522	36745	41504	72464	115300	46913	59512	55231	68174	101190	102080	32823	58857	95198	87213	132530	107290
Bisphenol propane	Benzene and substituted derivatives	Reference standard	7335100	11040000	10997000	10911000	14958000	11219000	8007900	9800700	13820000	15758000	9678900	18806000	13743000	14134000	14266000	7974100	12031000	10737000	3549900	6696000	12662000	19100000	7292400	8132400	13836000	8384000	12333000	11691000	11181000	9773700	11738000	11550000	11555000	11676000
N-Methylalanine	Amino acid and Its metabolomics	Reference standard	3632100	2665400	2910300	2204000	2136700	2068700	3305100	2717400	2787400	2715600	3118800	7172500	3021400	3121300	3512200	4688800	6141800	5249200	3980300	3108500	4102700	3738300	6185400	5637100	4750400	5623700	7414400	5408900	4056100	3804600	3302000	3281900	3492100	3407200
3-pentene-2-one	Aldehyde,Ketones,Esters	Reference standard	158670	130060	113730	122790	129270	139640	130900	120820	113980	146700	147250	105460	137560	129440	113640	145930	121120	161810	73947	63482	71074	96724	72439	87006	84185	87072	53167	78259	81095	102180	108540	88176	94440	105440
Ubiquinone-2	CoEnzyme and vitamins	Reference standard	8566.6	7908.6	5802.4	4810.7	7170.3	7353.4	1415.6	4786.7	5803.3	4118.2	10604	3238.7	6813	2757.3	8056.4	2490.7	8501	2615	6696.4	12120	4457.1	6176.2	9850	11271	11381	7386.8	5821.1	7368	1452.3	1980.6	7598.4	7474.8	7370.2	4784.7
tryptophan betaine	Organic acid and its derivatives	Reference standard	3828700	1389400	1544300	6735900	3608100	505060	1091400	722860	5492000	3907600	1098900	4189700	307470	2947900	1320900	700550	477390	401400	1433600	221630	383810	146440	788460	NA	585020	387140	1053800	855760	1298600	1245900	2046200	1985500	1982400	1927200
O-Succinyl-L-Homoserine	Amino acid and Its metabolomics	Reference standard	30903	56399	63271	45773	47244	32648	46405	60884	49029	44452	38304	70533	51999	42397	64573	58243	57636	41522	NA	NA	NA	NA	NA	NA	NA	NA	NA	NA	NA	NA	46820	48046	35008	44197
N-Methyl-L-Glutamate	Amino acid and Its metabolomics	Reference standard	135020	112430	210080	139300	225970	132870	102130	102970	101950	86406	140580	272860	105630	172760	106840	183720	257200	220650	107750	145940	292210	212870	201370	165230	133730	213620	270470	206660	214980	138250	195700	180450	128280	139070
Phosphocholine	Nucleotide And Its metabolomics	Reference standard	15993000	16300000	16662000	14457000	17824000	18276000	17451000	16003000	19555000	17099000	18235000	17861000	16560000	16507000	19668000	17314000	17919000	19704000	1521300	966100	1480700	1253000	1239400	1409700	1574000	1250800	1275200	1298900	1226200	1443300	12886000	12221000	12738000	12992000
2,4-Dihydroxypteridine	Heterocyclic compounds	Reference standard	36473	73243	55987	45808	54639	35001	51535	63768	42137	41666	91030	48547	43617	40424	30324	51507	74456	48957	51385	43152	111960	49228	49831	69148	53694	117180	96911	98652	47678	50296	57636	54431	50944	49545
2'-Deoxycytidine 5'-Diphosphate	Nucleotide And Its metabolomics	Reference standard	7749500	2393000	2100000	1936700	2155800	1397300	1224900	2019200	2808100	2568200	4949300	5471400	2194300	2607300	2279500	2400000	1967500	2065000	1863900	1804800	2192100	2486600	1726700	2404100	2479700	1702300	2994500	2895400	1853400	1693800	2607800	2598600	2574800	2574600
Cortisol	Hormones and hormone related compunds	Reference standard	640170	509970	589280	828930	1096900	735700	573260	883570	1596700	848820	1024800	539230	1239700	1627600	1048000	1664100	1470300	1297100	686020	1261300	603000	1027900	455280	854410	670330	348290	890220	955180	337770	1149100	922900	919870	922020	980140
Lumichrome	Heterocyclic compounds	Reference standard	13211	19607	13166	5883.9	11485	5141.2	38317	11060	14680	11629	17455	9318.2	12123	24472	10763	13723	39888	30880	27896	28051	13214	32084	17719	33553	16836	31788	21379	24814	21668	10087	25450	26518	27749	26558
L-Tryptophanamide	Amino acid and Its metabolomics	Reference standard	163010	214870	166440	146740	144190	148710	164330	157900	134110	146780	160640	118970	121910	120720	109920	157190	166940	123520	156440	153390	217280	177700	116070	212410	157800	212750	177500	192040	137590	173240	173090	178890	190750	171950
Catechol	Benzene and substituted derivatives	Reference standard	4888100	4837500	5334600	5002900	5079300	4895200	4800100	4951100	4916100	5021100	5096500	4948900	4884800	4915600	4592200	4973700	4890000	4750100	5209700	5095200	4995000	5108900	3773700	5045200	5089200	4631300	5168000	5264200	5233700	5075100	5429100	5269300	5074600	5063800
Dethiobiotin	CoEnzyme and vitamins	Reference standard	NA	88877	18798	37195	10071	14443	99729	25281	57048	49453	16135	17509	46238	113170	9044.4	105260	42732	42638	72251	170490	125440	168740	47249	60354	101890	37141	28526	48286	48312	67801	43204	69357	82311	59152
Delta-caprolactone	Aldehyde,Ketones,Esters	Public databases	204380	265280	183370	93116	211080	113140	198250	70322	793600	202130	178350	110550	212750	171380	197020	168640	387430	372330	237070	170830	536370	152720	179250	321780	273750	364290	435290	458400	200590	277450	251670	262080	275320	264030
β-Alanine	Organic acid and its derivatives	Reference standard	1834500	2077800	2801100	2318400	2562000	1716700	2397400	6072300	1820700	2865100	2691500	5302400	5534600	3151500	2372800	3780200	3007600	3064900	5554700	1487700	1155700	1441500	6659900	3342100	2272600	2904100	5450500	2569800	1519100	1890900	1863900	1677900	2187000	1998100
D-(+)-sucrose	Carboxylic acids and derivatives	Reference standard	517730	767150	715540	648800	555250	471420	481940	557050	644620	619530	781450	1584300	806510	732320	707940	691010	702080	552230	132700	71388	305750	87702	282190	398070	124630	324930	264030	201150	119820	73850	458700	397490	560730	489530
4-hydroxy-maleic acid	Amino acid and Its metabolomics	Public databases	540960	1104900	1331700	953290	309710	1126900	944140	155550	1513800	432230	1539000	1081100	316830	263700	432210	1099000	271100	1321400	408220	449770	2129400	663540	256080	110200	243700	138880	148770	157730	434150	293680	793790	730930	798740	802760
Tryptophan glutamic acid	Amino acid and Its metabolomics	Reference standard	16290	11056	22881	15593	23839	9718.4	12009	4965.7	17826	26456	10010	16192	24040	12107	33516	23673	25703	38440	NA	NA	13439	NA	NA	7033.9	NA	NA	NA	NA	NA	NA	150240	150930	153330	152540
N-(2-hydroxyethyl)stearamide	Lipids	Public databases	46575	28237	54383	44083	46429	28657	47946	43184	49687	47335	54741	40488	55146	42180	65192	53898	61004	61416	102180	61304	60934	82131	83627	90291	59255	41267	89871	70539	44935	60756	52926	55039	57256	56371
Biliverdin	Tryptamines,Cholines,Pigments	Reference standard	760880	509010	681480	285550	397730	763570	668730	219890	188190	207330	94978	348930	452140	489200	270720	663350	359720	262860	948420	1669000	547470	724740	619210	548580	863200	395130	657980	692710	219700	336670	410230	565950	458800	380580
Iminodiacetic acid	Organic acid and its derivatives	Reference standard	761100	897190	849450	909150	775070	689900	747750	789890	786890	996360	680040	983650	725280	1182300	1445100	1087100	795840	1441100	1518800	1235300	1381500	1141800	2518900	1209100	1319400	1516200	1637200	1343400	1774500	1333500	927720	1093800	1181000	860510
Indole-5-carboxylic acid	Heterocyclic compounds	Reference standard	53134	35502	33778	51557	124190	32892	40889	25821	50680	39174	44319	67411	53575	24873	35963	45880	49301	34462	32550	36991	36795	44764	25006	31430	28471	26883	19682	23386	22869	43866	42742	43176	45858	40949
Glycyl-L-valine	Amino acid and Its metabolomics	Reference standard	476320	573220	372150	433490	401970	529510	422390	788000	267870	396140	781620	660080	748590	420910	242080	555220	621940	372510	1319900	1086900	3183700	1204900	2000800	1216900	1045500	951250	1447100	1410000	1018200	1960900	668510	690060	651920	780690
Beta-murine	Bile acids	Reference standard	7356	29109	43743	17480	60365	13594	NA	42714	75037	31081	12801	59853	16581	46111	61126	16037	32492	27957	NA	10745	23169	49501	35783	12232	44346	19189	34438	23468	33651	36523	33212	38528	42854	39276
Dodecylcarnitine	Lipids	Public databases	43911	46505	46468	44836	47727	46562	44927	44615	48980	42494	53345	45128	45912	45995	52340	43703	42125	48940	41316	40239	36899	40886	36712	38122	48100	39511	36299	43610	38886	40966	45880	48764	43675	40150
1,2-dodecanoyl PC	Lipids	Public databases	4246800	6225600	4809600	6771700	5758300	5111900	5718500	6701600	2695600	5355900	4493200	6355300	6289100	5731300	5304100	5764700	6917000	3880600	8724700	6651300	6616200	7030700	6017000	6539600	5825700	7967700	8280900	7563700	6426700	6530800	6432700	6279300	6156200	6245900
Lithocholic acid	Bile acids	Reference standard	NA	NA	NA	NA	8105.2	17279	11549	26436	32859	14096	90048	NA	19097	14710	49632	NA	24675	22451	NA	NA	NA	NA	NA	NA	NA	NA	NA	NA	NA	NA	11302	5404.4	8146.4	8587.3
Glycocholic acid	Bile acids	Reference standard	3094000	9143300	10184000	4448100	9306900	2389000	5970500	5052600	14754000	11916000	11188000	924650	3653100	4734800	11384000	6129800	126350000	2770600	1596800	469670	5314800	159550	1115200	4056500	1688600	11646000	9516100	8802200	1051800	1788600	14349000	15795000	13626000	14509000
Aldosterone	Aldehyde,Ketones,Esters	Reference standard	84207	71144	74859	103650	61367	110480	59178	92165	119770	59754	85619	93702	94974	82140	86632	129260	144570	116560	117120	107720	77449	134970	75634	111000	82010	31252	84081	97738	40612	150390	94990	105010	99318	106050
1-Single Palm Essence	Lipids	Public databases	353020	218270	510680	329580	317130	218200	570920	417280	318720	733490	715890	786490	507440	655390	589590	654620	669890	424020	1994200	2239800	1803000	1746700	690130	826820	410400	577310	629480	596280	508090	579340	547340	500720	568340	568040
15(S)-HETE	Lipids	Public databases	NA	NA	NA	NA	NA	NA	NA	NA	10468	150160	8100.2	NA	7316.7	5201.4	57017	NA	NA	6897.3	820400	89818	114470	214010	485020	116140	110630	117300	195630	178060	106910	140700	89321	96173	87770	96738
Arachidyl glycine	Lipids	Public databases	1815400	1531100	1623000	1363100	1647900	1176600	1132600	1345600	1318400	1322700	3037100	1450600	2495000	1697200	1675300	1794100	2230100	1611800	6278700	6023700	6646400	5333800	3112800	6123000	2061800	1285000	1640600	1830000	1548900	961020	1714400	1600600	1636000	1740100
Hemolytic PAF C-18	Lipids	Public databases	11315000	10654000	12312000	9455200	8436100	7632200	8422800	12955000	5736600	11437000	11183000	9948800	14581000	11373000	9289400	13361000	10070000	10080000	21430000	20960000	25869000	28420000	16887000	12648000	13115000	12758000	24244000	21141000	10314000	16270000	13127000	13921000	13735000	13442000
(±) 1,2-Sebacyl Glycerol (10: 0)	Lipids	Public databases	1417.9	2679	4985.5	1531.2	4305.8	1450.8	4557.7	2901.8	2467.9	2593.5	8108.8	5082.8	2790.7	2414.1	6407.9	NA	1513.3	725.69	29618	10379	11346	10825	4706.3	2783.7	3767	5436.5	3566.1	3901.4	NA	2221.4	3882.7	2631.3	2870.7	4108.6
PE (18: 1 (9Z) / 0: 0)	Lipids	Public databases	10256000	40792000	29024000	37050000	66796000	23869000	22138000	68011000	24022000	51260000	24973000	19458000	49816000	28805000	20030000	19873000	54608000	39361000	49475000	14713000	31997000	15732000	31775000	57066000	9217100	76733000	39209000	38708000	28065000	29797000	36408000	37017000	36536000	36528000
Creatine phosphate	Nucleotide And Its metabolomics	Reference standard	1072400	1159100	1200500	1161300	1326700	1348300	1217500	1056100	1450300	1355900	1331500	1251200	1120600	1325600	1379000	1423500	1277600	1483900	126450	106500	112770	121970	106400	105690	120370	137480	131840	113880	114430	112470	936020	884820	849430	835040
2-O-ethyl PAF C-16	Lipids	Public databases	11315000	10654000	12312000	9455200	8436100	7632200	8422800	12955000	5736600	11437000	11183000	9948800	14581000	11373000	9289400	13361000	10070000	10080000	21430000	20960000	25869000	28420000	16887000	12648000	13115000	12758000	24244000	21141000	10314000	16270000	13127000	13921000	13735000	13442000
1-O-palmitoyl-2-O-acetyl-sn-glycerol-3-phosphate choline	Lipids	Public databases	38834	63153	40060	69469	58822	24353	58308	51866	21849	43052	48645	41903	47548	68261	29875	55307	61186	59468	93323	NA	233530	138040	58597	103770	158080	99917	80667	85866	42470	47426	72558	73338	64345	74838
2-O-methyl PAF C-16	Lipids	Public databases	127710000	189490000	190680000	194790000	223720000	135300000	140480000	209600000	89668000	150250000	136200000	161870000	185710000	182310000	124010000	158080000	189060000	134910000	171210000	167480000	180010000	173050000	180250000	179730000	137950000	211580000	228190000	226770000	151660000	174960000	186180000	133270000	148890000	186180000
(4Z, 7Z, 10Z, 13Z, 16Z, 19Z) -Eicosahexaenoate	Lipids	Public databases	83664	79239	352260	NA	186930	365650	253230	280860	406690	222330	256770	435920	67795	NA	95611	217400	NA	40170	83884	81147	152000	127510	51051	NA	NA	30445	59482	53954	139590	61322	145320	163210	158980	157940
MAG(16:1)isomer	Lipids	Public databases	1139600	714840	1635500	1013700	971920	648310	1624900	1323100	872480	2246000	2244900	2294300	1625900	2217900	2011600	2092500	2094200	1398800	5331800	4761900	4637400	4696800	2365200	2410800	1149500	1615900	1920900	1721100	1455200	1778600	1719800	1559000	1554100	1606100
MAG(16:1)	Lipids	Public databases	1139600	714840	1635500	1013700	971920	648310	1624900	1323100	872480	2246000	2244900	2294300	1625900	2217900	2011600	2092500	2094200	1398800	5331800	4761900	4637400	4696800	2365200	2410800	1149500	1615900	1920900	1721100	1455200	1778600	1719800	1559000	1554100	1606100
LysoPC 22:4 (2n isomer1)	Lipids	Public databases	4215100	6884400	5162300	12246000	8114200	5441900	3463000	6662700	3848200	9249400	6397400	7371900	8703300	4883600	6097800	3315500	5505300	4758500	9541000	6763600	4699900	6038000	6773200	2701800	3272300	6939200	8452100	6044800	3968000	5735800	6467100	6599500	6492900	6486300
LysoPC 22:4	Lipids	Public databases	4215100	6884400	5162300	12246000	8114200	5441900	3463000	6662700	3848200	9249400	6397400	7371900	8703300	4883600	6097800	3315500	5505300	4758500	9541000	6763600	4699900	6038000	6773200	2701800	3272300	6939200	8452100	6044800	3968000	5735800	6467100	6599500	6492900	6486300
LysoPC 22:5 (2n isomer3)	Lipids	Public databases	5679300	10057000	5527300	10064000	10274000	8698700	6726300	6689000	6554400	13711000	10230000	7681000	16668000	6659700	7283500	6376700	8923100	4513300	17658000	10976000	8111100	6873500	12107000	4393500	4251300	10540000	12830000	11129000	7840600	8544200	9323000	9775900	9659000	9793200
LysoPC 22:5 (2n isomer2)	Lipids	Public databases	5679300	10057000	5527300	10064000	10274000	8698700	6726300	6689000	6554400	13711000	10230000	7681000	16668000	6659700	7283500	6376700	8923100	4513300	17658000	10976000	8111100	6873500	12107000	4393500	4251300	10540000	12830000	11129000	7840600	8544200	9323000	9775900	9659000	9793200
LysoPC 22:5 (2n isomer1)	Lipids	Public databases	5293600	9842800	5558000	9713900	9784100	8449900	6380400	6528500	6121200	13446000	10440000	7409100	17169000	6266600	7053200	5769400	8184000	4158000	17158000	10067000	7328200	6522000	11915000	4107100	4192900	9794900	12766000	10694000	7491000	8146300	9405900	9382500	9375700	9603100
LysoPC 22:6	Lipids	Public databases	30655000	49539000	33632000	24420000	30075000	43539000	49208000	32139000	22774000	45651000	38845000	33854000	65459000	53909000	41359000	69601000	66655000	62714000	61550000	86500000	89313000	94064000	47042000	84362000	56574000	73801000	60748000	60044000	74535000	41722000	58786000	58655000	58099000	59014000
LysoPC 20:1(2n isomer)	Lipids	Public databases	5635900	7597300	6579700	8795300	5865300	5099400	6837500	9873400	3617300	7175500	6973800	7064800	7444600	5597000	7571700	7932500	13004000	14295000	20581000	12861000	49976000	14629000	12240000	19767000	11025000	10395000	12803000	12381000	9298800	8408700	9707100	9938400	9542700	10505000
LysoPC 20:2(2n isomer2)	Lipids	Public databases	9696000	13601000	10544000	14545000	12291000	10818000	11971000	15692000	5486500	12225000	9273800	14313000	14414000	12013000	13440000	13416000	18319000	9303300	18154000	13618000	14554000	14455000	12721000	14406000	12732000	17214000	18922000	17144000	12818000	13068000	13853000	13947000	13657000	13482000
LysoPC 20:2(2n isomer1)	Lipids	Public databases	9696000	13601000	10544000	14545000	12291000	10818000	11971000	15692000	5486500	12225000	9273800	14313000	14414000	12013000	13440000	13416000	18319000	9303300	18154000	13618000	14554000	14455000	12721000	14406000	12732000	17214000	18922000	17144000	12818000	13068000	13853000	13947000	13657000	13482000
LysoPC 20:3(2n isomer)	Lipids	Public databases	919200	1915800	2845500	5857500	3727900	1689200	1287400	4176200	1392500	2162600	2928800	1776100	2652000	3068400	857350	1197800	925720	1457900	3041300	3389100	1821100	3921300	2063600	1414100	798340	4386400	1570900	1453300	1029800	1846800	2343200	2360900	2312100	2338600
LysoPC 20:3	Lipids	Public databases	919200	1915800	2845500	5857500	3727900	1689200	1287400	4176200	1392500	2162600	2928800	1776100	2652000	3068400	857350	1197800	925720	1457900	3041300	3389100	1821100	3921300	2063600	1414100	798340	4386400	1570900	1453300	1029800	1846800	2343200	2360900	2312100	2338600
LysoPC 20:4(2n isomer)	Lipids	Public databases	131420000	145980000	131030000	148890000	137890000	140420000	116890000	135110000	104580000	126930000	139040000	124990000	155740000	127280000	136940000	139680000	159040000	124650000	174100000	162670000	169250000	145540000	131380000	96589000	97488000	158230000	159410000	136570000	121240000	113170000	147500000	146390000	148780000	137650000
LysoPC 20:4	Lipids	Public databases	131420000	145980000	131030000	148890000	137890000	140420000	116890000	135110000	104580000	126930000	139040000	124990000	155740000	127280000	136940000	139680000	159040000	124650000	174100000	162670000	169250000	145540000	131380000	96589000	97488000	158230000	159410000	136570000	121240000	113170000	147500000	146390000	148780000	137650000
LysoPC 20:5	Lipids	Public databases	3793100	15051000	7928600	13657000	23181000	6389400	14931000	16437000	3428400	6509900	5483400	4585700	12178000	17687000	5827000	12378000	6635100	14286000	6127500	19295000	151200000	35100000	4163700	15248000	4488500	22827000	6892300	7444900	8910500	5140500	20805000	21368000	22015000	21301000
LysoPC 20:5(2n isomer)	Lipids	Public databases	3800400	15537000	9058400	13853000	24391000	6029300	15193000	16867000	3352800	6600200	5797200	4897600	12250000	17629000	6020200	12428000	6807300	14191000	6186500	19487000	145750000	35640000	4085100	15652000	4503200	23209000	6950100	7443200	9003700	5241700	21048000	21589000	22201000	21203000
LysoPC 18:0(2n isomer)	Lipids	Public databases	316270000	339380000	335610000	333400000	315160000	314380000	329050000	340480000	289970000	314790000	324940000	330900000	310350000	316900000	308090000	330460000	333290000	310710000	329750000	368420000	354340000	299520000	329990000	295800000	335010000	329730000	357390000	332380000	317940000	310410000	327710000	296720000	326870000	332670000
LysoPC 18:1(2n isomer)	Lipids	Public databases	14886000	48760000	34272000	29481000	34598000	63010000	22206000	18739000	11538000	13803000	20074000	9786000	31473000	53079000	14470000	24437000	23847000	9626800	19780000	47351000	28475000	48136000	13057000	49375000	14907000	50230000	44425000	42139000	NA	NA	28897000	27556000	25742000	26407000
LysoPC 18:2(2n isomer1)	Lipids	Public databases	193940000	192000000	197530000	195370000	183680000	195420000	197340000	191810000	195200000	188710000	196520000	190610000	188510000	182370000	189480000	194610000	198980000	198690000	197880000	192320000	197590000	197550000	194230000	188110000	189010000	180870000	226910000	193010000	188800000	195080000	196950000	195220000	195540000	194520000
LysoPC 18:3(2n isomer3)	Lipids	Public databases	27544	26304	10642	37383	26097	14234	29082	79854	25308	4908.3	83741	46105	95932	12268	22248	69183	26419	NA	46626	37759	62700	16289	32732	NA	23230	48333	207900	171890	92060	97632	50976	47246	51966	48359
LysoPC 18:3(2n isomer2)	Lipids	Public databases	2628600	10811000	8304200	13437000	17314000	4721200	4545700	31735000	6119000	7117900	5249300	9204500	11461000	8797400	2067600	2349500	3324200	2389700	6470400	4527100	2813400	5246900	4513500	2832200	731080	12235000	2239300	2230000	986730	3096400	7069200	7025700	7326100	7061800
LysoPC 16:0(2n isomer)	Lipids	Public databases	132540000	201270000	206990000	170960000	226320000	149260000	149980000	210780000	96496000	157970000	145770000	171450000	195770000	164950000	131350000	169610000	161610000	126020000	267490000	167760000	233520000	242870000	193070000	219940000	146770000	212350000	238670000	215620000	129620000	147220000	187710000	155420000	179540000	183050000
LysoPC 16:1(2n isomer)	Lipids	Public databases	339860	563270	554810	499990	588940	749080	412210	447590	224580	324210	402150	321040	502180	463260	302950	460880	326180	229260	592830	801130	1919300	1018100	413780	511230	259030	776990	602610	619770	271670	278090	562070	583060	571790	541210
CarnitineC15:0	Lipids	Public databases	5566300	5438700	5596900	8183900	5291800	5091100	5500600	5384600	5952000	5093800	4673800	5183800	4973800	4800800	5021600	5992600	4762800	4881500	15654000	19845000	15198000	26944000	12610000	8565600	14656000	15496000	19743000	19558000	11533000	12538000	9537700	9751600	9208300	8667200
Carnitine C22:2	Lipids	Public databases	39029	49786	48818	36633	28643	27261	33072	650.62	9165.9	24278	30273	25671	25397	44258	21729	38394	34848	21348	55158	59505	57841	53269	39317	31822	46365	35828	53631	38675	31985	24923	41206	35910	45187	42383
Carnitine C17:1:DC	Lipids	Public databases	98708	35554	30764	29553	41210	41113	53727	14293	94728	37816	8847.4	27999	77842	16715	62041	72702	113860	85694	208790	59594	91684	72009	108860	66937	84101	35012	75410	72978	111090	167760	62957	63379	83639	69667
Carnitine C15:1:DC	Lipids	Public databases	11677	77773	50644	36131	85465	26448	79977	12391	16439	8934.2	29136	4158.6	41898	40001	19705	14185	28541	7871.6	12388	14819	40838	NA	5921.8	4612.7	2284.9	147760	215640	177310	17583	45787	39522	44436	33124	41246
Carnitine C16:3	Lipids	Public databases	80619	40655	25758	47803	54991	41485	52336	12988	50790	38661	16845	48182	70331	26698	31619	66068	95146	39882	72625	47917	74068	66741	50175	37666	40219	13830	42397	41553	50188	61691	45528	39603	49297	48091
Carnitine C14-OH	Lipids	Public databases	588190	220080	220740	184800	253880	205800	310190	62861	425200	183240	75400	189350	433910	78403	136590	264240	433050	369940	627390	309770	571880	390290	407560	335430	352730	215910	342730	336970	373200	580800	352410	354690	334380	344240
Carnitine C14:2-OH	Lipids	Public databases	191990	35418	21026	48252	49269	40911	76233	8480.1	134640	34410	10012	25733	77349	14243	55200	94505	110650	73139	223220	103990	102960	129290	127980	49277	68065	17099	75547	61915	89283	148490	76420	68315	79482	86684
Carnitine C14:0	Lipids	Public databases	24637	21508	24651	26398	25659	28433	26786	31667	64113	31771	51102	28965	30010	29435	32666	39743	32592	30251	26496	17896	18674	16454	37869	27269	21617	20324	23968	25409	28804	22314	41281	26129	30157	35971
Carnitine C14:1	Lipids	Public databases	820150	272380	175770	183870	249280	188610	359780	44268	567640	202270	63803	165370	536200	94179	190260	462640	559160	385050	1084700	426120	781680	558220	730820	343680	379020	262020	435620	384950	463350	1073300	376400	467910	406410	452080
Carnitine C14:2	Lipids	Public databases	202030	56207	39934	33776	58118	57566	67611	11409	89742	45737	1451.1	32992	173420	20404	30888	52382	81957	73369	251280	73653	101030	103000	188970	470830	78565	44028	65634	86884	496980	242760	116920	145960	132200	127450
Carnitine C14:3	Lipids	Public databases	19876	16198	12794	NA	7320.3	8484.9	15711	NA	24031	4830.9	NA	NA	35886	20272	4681.1	7673.2	12272	NA	28635	21746	45744	20111	22417	27556	5324.6	23934	12897	16942	NA	15665	17345	18717	15285	13772
Carnitine C12-OH	Lipids	Public databases	553830	184690	116390	175750	191960	168770	291210	26337	525550	204960	44737	142770	396310	78059	162750	300250	495830	364120	797010	379890	709210	464050	498070	262100	297560	236190	282250	292850	319870	639660	325360	315510	327280	349400
Carnitine C11:DC	Lipids	Public databases	571820	186080	126100	178920	191640	144340	269150	17626	518520	199660	46801	142610	387170	66658	177150	301610	478220	371620	778590	386520	708370	444360	495470	226800	290000	233330	278400	278850	305510	648210	313020	318170	336960	321540
Carnitine C12:1	Lipids	Public databases	1111300	378400	225480	336870	347960	335610	594830	39787	943700	345130	86410	224040	598440	108190	265990	589530	863040	508700	1659200	836650	1732900	1181600	1107300	609210	711480	416850	641500	673060	846200	1203500	647000	751590	764160	729120
Carnitine C9:DC	Lipids	Public databases	14120	15992	18322	14792	18706	24152	31012	12372	24892	32910	11492	18208	29244	9039.5	10874	20484	21868	9892.2	15297	6181	19058	6610.7	8965.3	6684.8	4292.6	7495.6	13738	10655	NA	22534	11201	13341	14959	15279
Carnitine C11:0	Lipids	Public databases	68829	55348	21561	34841	18044	38525	57833	NA	72781	19830	9244.3	17582	55963	15080	19037	48516	74786	29195	110630	89142	254090	98659	79909	51954	54642	55714	51518	55748	35078	56525	59863	48968	62580	63851
Carnitine C10:2	Lipids	Public databases	29722	10900	7183.3	6052.6	10150	8589.9	41449	4301.2	7905.6	6275.7	NA	7174.4	9709.1	6562.4	3856.2	19531	49266	19159	11314	18399	46720	17195	8455.3	23452	13396	7026.8	12984	11583	18147	13123	16269	14171	10909	17958
Carnitine C9:0	Lipids	Public databases	87244	84662	38654	46824	44922	56243	103940	7527.1	91826	34265	14070	27573	77487	33328	30599	83456	102840	51677	144020	124230	192260	99409	101870	51285	58221	63380	82251	89895	54631	98612	75855	72417	75337	80089
Carnitine C8:1	Lipids	Public databases	632200	216970	114230	205880	119260	189950	394220	20020	520990	164180	61442	65653	391160	82447	183180	379180	502110	405010	665030	451970	628780	533960	455450	200410	284740	174080	269500	283790	249040	505280	305570	296040	295290	306030
Carnitine C7:1	Lipids	Public databases	37643	46444	23889	8264.8	35916	14554	52261	14812	39653	4282.9	12077	6468.6	83753	11614	22445	61796	49197	44647	44365	33005	49999	31084	35161	31919	22827	36100	28750	64846	35700	26996	37696	21405	44317	25332
Carnitine ph-C1	Lipids	Public databases	28128	28864	33224	39189	26519	28200	21801	34701	86366	73156	49008	20695	44587	37570	36680	47800	42358	58251	59869	52005	147150	131800	37513	29041	15795	107540	58630	54156	53152	17254	63682	53800	60126	58169
Carnitine C4:DC	Lipids	Public databases	204370	107110	159520	143980	105860	132600	96082	166600	78952	79474	96537	169870	169050	131990	74448	225330	211650	124730	214560	547820	332420	378480	190880	123530	205810	268050	208400	214310	246950	256050	160780	160260	163040	197470
Carnitine C5:0	Lipids	Public databases	5468500	3401700	4443000	2526200	1355700	2242600	4011100	1626100	3783400	2503500	2500400	2747600	3860100	2455400	1166300	2530200	5067200	2631100	1988400	2446400	7995500	2081400	1312000	3324000	1455900	5076700	4189700	4197200	4098200	4167700	3568700	3382500	3439200	3563800
Carnitine C5:1	Lipids	Public databases	1124300	357280	432760	209240	334190	281180	532310	182260	553680	238180	199530	339980	431760	370500	168210	538530	534420	261010	304100	631360	710320	670190	199600	213660	426320	526360	546050	511240	458130	224290	510440	454800	487360	520100
Carnitine C4:0	Lipids	Public databases	17526000	11682000	11445000	9497200	9239500	13999000	13309000	6064400	14027000	11684000	7348800	13121000	9202000	12003000	4691700	10603000	17526000	7463000	7495600	8500600	11484000	8653300	4507100	6326400	8739800	10719000	12864000	12873000	13739000	8425000	12626000	11071000	12139000	12683000
Octapentaenoic acid	Lipids	Public databases	13084	8481.5	7301.2	NA	12909	6128.2	15475	26252	9351.6	22013	10813	NA	18710	6969.9	12486	38442	17862	13417	4067.8	3756.2	NA	NA	4188.7	19262	16835	14913	101800	84891	7510.8	NA	16470	19663	19369	19927
MG(22:6)isomer	Lipids	Public databases	24584	101190	14691	30591	71124	12072	91794	14668	5579.6	10350	53315	94319	24264	67286	7830.5	87049	74498	34995	214510	368150	167670	341030	108330	311670	42388	271680	56715	62464	113070	45034	76585	76699	86909	74162
MG(22:6)	Lipids	Public databases	24584	101190	14691	30591	71124	12072	91794	14668	5579.6	10350	53315	94319	24264	67286	7830.5	87049	74498	34995	214510	368150	167670	341030	108330	311670	42388	271680	56715	62464	113070	45034	76585	76699	86909	74162
MG(22:5) isomer	Lipids	Public databases	1222.4	4879	736.6	2782.8	6121.1	1077.7	2556.4	973.75	1328.7	1984.3	7622.4	5724.9	2060.3	2234.1	877.99	2912.3	4120	910.13	79466	52955	35673	24449	29997	39406	20516	26009	31088	29535	36668	11407	11465	11020	12105	9295.6
MG(22:5)	Lipids	Public databases	1222.4	4879	736.6	2782.8	6121.1	1077.7	2556.4	973.75	1328.7	1984.3	7622.4	5724.9	2060.3	2234.1	877.99	2912.3	4120	910.13	79466	52955	35673	24449	29997	39406	20516	26009	31088	29535	36668	11407	11465	11020	12105	9295.6
MG(20:5)isomer	Lipids	Public databases	2365.3	11788	2833.2	8637.9	29072	2154	13053	6301.5	1303.7	2145.9	6943.8	5262.3	2106	9044.1	825.12	5123.5	3668.1	5657.5	2582	22399	105010	29321	5444	22073	4623.3	22396	4472.1	3488.5	9999	1904.1	15209	12694	13002	13456
MG(20:5)	Lipids	Public databases	2365.3	11788	2833.2	8637.9	29072	2154	13053	6301.5	1303.7	2145.9	6943.8	5262.3	2106	9044.1	825.12	5123.5	3668.1	5657.5	2582	22399	105010	29321	5444	22073	4623.3	22396	4472.1	3488.5	9999	1904.1	15209	12694	13002	13456
MG(20:4)isomer	Lipids	Public databases	104810	194220	80390	198240	422240	67443	115470	112020	35138	61729	307690	275610	102230	119330	36289	106870	225820	64449	635170	563880	281640	406460	318470	270800	214710	441630	192130	184470	173540	91539	198690	172420	179180	184890
Tetracosaenoic acid	Lipids	Public databases	58429	43677	37241	36369	39428	39505	25680	36474	47491	43984	77920	32400	74729	31211	63601	29338	67173	36889	49390	55399	82268	117240	57371	139530	53700	51165	85113	70974	62245	32626	55275	50263	49373	50562
Docosaenoic acid	Lipids	Public databases	NA	NA	NA	NA	NA	NA	NA	NA	5557.3	14204	NA	NA	9110.4	NA	14611	NA	NA	NA	54449	14199	32884	43874	27918	19150	22148	12619	27076	24854	21000	17960	10929	10869	10463	12907
Eicosapentaenoic acid	Lipids	Public databases	NA	NA	NA	NA	NA	NA	NA	4411.9	11352	191400	17232	4439.8	16581	NA	73890	NA	NA	9508.7	1157900	102020	144100	261930	622700	138780	141210	130700	230290	244920	121630	175070	115850	115990	113830	118000
FFA(20:5)	Eicosanoid	Public databases	3741.3	12671	5664.5	10232	18356	4931	13385	7832.6	3304.2	4424.9	5611	4275.5	9649.7	16134	5762.5	8891.9	4374.3	6177.9	12832	27688	215140	54363	12224	19331	15241	14192	5684.1	12892	13315	6952.5	18474	19057	18840	18556
FFA(20:4)	Eicosanoid	Public databases	114270	129880	113700	163700	176230	93272	118020	123230	74235	98614	114200	106940	197070	122870	118310	86933	133840	66460	402060	225580	287870	300570	374180	142710	185820	165760	255980	165110	169870	164700	159700	164720	166730	168160
15-oxoETE	Eicosanoid	Public databases	169360	193790	130460	147180	191480	218210	136010	130590	144710	209230	146010	138710	57027	133000	153640	122130	231780	163490	235830	211610	231810	212940	248460	272850	217690	190810	248420	161100	201500	228180	165700	178290	176170	184520
FFA(22:6)	Eicosanoid	Public databases	1374.5	1972.2	1275.5	840.96	1014.8	1220.3	2163.6	576.7	709.09	725.59	881.54	736.51	2662.5	2962.5	1373.1	2663.3	2260.1	2557	3484.1	5599.2	5330.7	6515.4	3034.5	3553.6	2877.9	2436.9	1901.6	2870.1	4041.6	2342.6	2663.9	2073	2266.5	2274.4
PGE3	Eicosanoid	Public databases	2299	4906.3	2296.5	7605.2	67233	4028	76064	5227	993.63	2302.4	1267.2	2553.4	2950.1	1398.7	1806.6	1341.5	10352	808.65	1364.3	955.52	14823	467.29	1739	938.3	4905.1	1620	2012.7	4332.9	18221	2479	7738.8	7721.7	7432.7	8542.8
TXB2	Eicosanoid	Public databases	7450.3	8481.7	6621.6	5019.2	3621.4	1643.9	6459.8	2048.4	9529.1	9536.8	9399.6	3403.6	4486.5	8863.9	3982.6	5163.6	30902	1002.7	27458	16970	17200	24508	27247	5801	12250	20677	7485.2	18280	9195.7	6492	10823	10196	11781	11495
FFA(4:0)	FFA	Public databases	93723	84834	115390	126890	81903	92140	74062	87058	136050	117270	144410	94813	44873	83323	88258	92894	117500	102020	35482	32010	43220	42089	47842	35717	60438	64471	74501	60612	48271	56015	83242	91146	73870	79217
FFA(5:0)	FFA	Public databases	56501	59304	63376	63962	64003	62675	56177	49609	87055	63982	74555	54027	41341	52552	36288	72575	76669	33992	47670	82517	38077	48330	45033	38947	61011	67299	84928	37584	42599	43482	57615	61275	57930	52640
FFA(6:0)	FFA	Public databases	573690	648390	421690	252680	407450	699230	715930	490840	295550	516150	477300	668220	484710	265390	929930	492950	543850	597320	487370	434000	731360	439230	795500	502520	799950	973710	555050	859520	640490	494580	470810	442330	431640	447660
FFA(10:0)	FFA	Public databases	451260	540730	573600	576700	527950	548360	500500	474900	570060	604220	522370	533590	467070	581650	676430	636850	613010	564170	444610	413750	429990	452600	385280	402930	438420	455720	501960	529650	391120	664650	286850	306040	337100	311490
FFA(11:0)	FFA	Public databases	28384	32184	41029	15718	22548	35022	41576	78872	26312	172550	14324	15766	146130	115590	29129	19323	18201	106040	266440	453130	200700	252700	208140	238070	210960	109980	151970	266160	197520	211760	125170	106830	69370	71197
FFA(12:0)	FFA	Public databases	564790	655890	599000	618770	554610	707770	594220	595260	1147700	640560	642400	605380	536000	575240	517400	517400	645710	626750	453300	416230	511590	499240	431430	420530	485480	552720	605760	433400	414940	485140	654880	514440	529000	540780
FFA(14:0)	FFA	Public databases	237930	474610	364530	364920	416970	338590	365660	276020	442140	542990	355570	316070	622200	641210	458240	356860	715950	492940	960700	753310	755910	640730	973210	796830	1029700	1390200	351280	1032100	552040	561490	569240	576510	599160	585610
FFA(15:0)	FFA	Public databases	191620	266930	249450	232470	206810	162800	218250	204150	213780	175330	228770	215380	298760	272510	244590	218540	308800	262760	332700	338070	338310	294630	394720	296570	337270	442880	209060	376010	231970	207800	234850	247280	245980	248730
FFA(16:0)	FFA	Public databases	1377200	1529400	1443000	1552100	1994300	1562400	1538800	1401100	1608600	1523000	1320700	1436500	1846700	1694400	1870100	1397200	1584200	1672600	2552300	1992200	1979900	1916000	2364100	1853500	1894500	2073200	1694400	1752900	1892800	1876200	1751800	1746900	1694200	1712700
FFA(17:0)	FFA	Public databases	177400	206810	198020	201680	246950	160590	218240	181680	242780	187390	174250	215360	295110	237010	267900	198120	260360	243000	304460	286720	318520	286530	297180	265850	286880	244110	214000	276490	255680	212930	226000	235940	254500	244040
FFA(18:0)	FFA	Public databases	12072000	10911000	12147000	11794000	13362000	11534000	12661000	11261000	13158000	11192000	11257000	11670000	13511000	12431000	14703000	11886000	12661000	12436000	13899000	12251000	13143000	12289000	12367000	12297000	12710000	13120000	11652000	11338000	11740000	11562000	12416000	12263000	12696000	11974000
FFA(20:0)	FFA	Public databases	317120	329140	300960	320240	399190	301520	323110	329520	390990	392870	354960	306200	364580	327120	479830	381440	397540	384690	404610	260340	418280	372990	368610	397020	348990	333420	316930	298810	343530	370190	298530	314780	421950	316400
FFA(21:0)	FFA	Public databases	276550	254040	300460	269180	330810	252740	295850	261520	283970	277500	216850	225820	349190	287920	358190	253840	247580	239700	299110	179420	246530	262240	199530	250820	351340	272210	291960	287340	282700	319170	280330	214320	271680	282350
FFA(22:0)	FFA	Public databases	257090	259900	196310	166250	214940	185600	207440	263550	258670	306390	264670	179130	304370	159970	358500	240310	286470	303320	357930	250770	235950	264380	310840	383620	280850	213340	485300	384640	245060	390210	316130	279130	318840	231970
FFA(24:0)	FFA	Public databases	40269	84363	79809	71150	62734	47873	87668	69556	149720	105960	64672	57487	87437	73564	73846	78735	86961	89789	92089	70467	82937	71238	87246	117140	66089	91121	203700	66552	90753	86801	84982	94061	86987	122770
FFA(14:1)	FFA	Public databases	8368.1	39365	19737	29645	43233	29634	30217	30399	39502	14102	22185	17140	74608	65983	21944	19778	52692	21508	120240	66846	76841	62732	115810	66951	142690	108160	30753	157290	65766	74548	55687	62195	59955	60571
FFA(16:1)	FFA	Public databases	35301	54954	33645	47118	120750	93125	44627	38458	129520	35208	36968	54122	155150	124110	118690	43138	82824	57647	509050	187970	166920	208880	465780	110370	412150	98733	120410	325300	331050	318550	146580	165860	183490	170180
FFA(17:1)	FFA	Public databases	34118	54151	42027	57354	57821	36941	40200	42051	80435	57719	24035	54448	101600	121540	79057	70552	72458	72217	219920	140840	146520	137940	193660	98091	108590	103460	85803	191490	100010	129750	96774	91413	91377	101150
FFA(18:1)	FFA	Public databases	544390	876050	442350	755180	2287300	1048700	753170	381470	1737400	737610	416330	617350	1739000	1385700	1837900	623090	1682300	1774500	4055200	2478100	1967000	2417700	3999300	2661600	3471200	1899200	2177700	2682100	3349900	3178800	1918100	1938300	1970800	1986100
FFA(19:1)	FFA	Public databases	301270	307990	288980	271450	341370	313170	301650	278360	356920	269740	317110	288230	407290	358620	344720	262910	310480	267800	345830	341160	342450	320030	314680	297580	279060	394000	282910	319120	297730	339350	297860	277930	306410	309070
FFA(20:1)	FFA	Public databases	222120	214670	205270	262930	416540	275600	289380	189610	417340	231820	226940	235650	369590	334960	401880	257260	361300	386040	786370	470330	925270	505700	676820	387170	563030	547970	462710	474700	547460	592040	376600	428480	411200	444560
FFA(22:1)	FFA	Public databases	242380	201660	294480	289810	264770	210160	269090	201400	208170	190410	178570	166230	310420	239470	252060	212450	166850	218400	359060	205000	781240	341020	279760	282340	336150	534260	297390	261450	241480	217410	213170	329970	254640	231150
FFA(24:1)	FFA	Public databases	78475	68536	43338	52279	59497	46161	36518	34930	60594	48756	63065	58895	47316	55967	74888	54968	43388	124020	99027	57644	503370	57072	74145	80849	70663	103880	49204	68587	52808	60208	70532	69227	56395	57307
FFA(18:2)	FFA	Public databases	409850	498230	333130	563430	1120500	555910	580320	327400	854340	467710	279120	414980	1045600	800850	1237300	434740	1044100	718060	2164900	1248900	714920	1131000	2066300	1139000	1620500	743290	1154700	1443400	1576600	1409800	960790	945540	945950	973750
FFA(22:2)	FFA	Public databases	372320	335780	348250	377770	557680	361560	370400	247610	435620	315260	318560	269470	442870	353700	463440	310880	320900	316580	649500	381080	596690	470750	594690	400910	535670	417370	328050	324370	425030	501680	393480	410380	383860	383000
FFA(24:2)	FFA	Public databases	49576	35785	42869	59285	63255	44597	37394	26646	63633	28673	30899	47809	61382	59748	84020	54599	50375	55375	59291	18831	56858	86040	88761	32791	37769	36213	19924	49268	36245	55242	48632	45158	59433	36924
FFA(18:3)	FFA	Public databases	8717.8	25334	7653.8	19055	49948	12700	27058	20697	14059	11679	6964.6	12776	37840	7474.2	35379	19477	46578	44052	87494	45054	24643	43893	56150	69756	94614	58271	20348	83844	85608	41157	44792	36221	37146	31974
FFA(22:3)	FFA	Public databases	62381	69198	62078	60335	70201	45866	68871	69157	68939	55368	45426	70225	77954	71877	53185	62855	52611	72178	59759	64308	53912	63495	67885	59492	67826	52088	53837	59994	53891	49818	51561	48708	66301	44439
FFA(22:4)	FFA	Public databases	20344	18832	19159	32307	32857	19971	20452	16059	38683	23252	14525	32544	51596	40621	33090	23006	27308	19940	81601	66570	50595	46839	87580	27249	39345	26585	44719	47466	28991	53208	36157	39042	35621	36390
FFA(24:4)	FFA	Public databases	305750	527580	385760	386300	499290	382010	426520	385120	483470	403300	278750	464100	750010	432200	416170	463500	406880	321670	445290	317170	401680	562430	432280	321380	502760	327050	354250	502680	325990	449310	499840	449970	473910	434620
FFA(24:6)	FFA	Public databases	18976	46816	30335	32322	22135	21095	24994	24772	38388	43894	14296	43721	43860	96376	37585	61240	49301	50356	46554	99069	104410	71793	64175	69946	28816	36138	41715	82139	27763	59526	45567	48289	54949	54544
LPA(0:0/16:0)	LPA	Public databases	67943	92980	136970	84275	66001	86852	76071	112980	157530	212970	35799	138800	113740	145160	116750	106380	167370	114510	57285	94852	66222	60563	91922	115520	41601	68612	96587	179860	60342	131910	81948	100600	121830	114110
LPA(0:0/18:0)	LPA	Public databases	57560	59819	98475	61029	50288	60504	59971	75966	102150	134040	32001	90189	66907	97451	86626	67509	88217	67148	50894	71600	50827	46127	67654	81966	39758	50122	67710	110320	47445	87776	60434	70658	83899	77958
LPC(14:0/0:0)	LPC	Public databases	87162	332590	229880	454490	350580	205050	159200	219610	70055	174200	155290	208750	186630	469580	69903	221600	305660	157320	227280	360950	231060	398410	224170	334500	164390	458910	229510	285770	102920	143830	249000	234970	244450	243240
LPC(16:0/0:0)	LPC	Public databases	16102000	30024000	24357000	26360000	30406000	20500000	20915000	30094000	12508000	20321000	16971000	20529000	25624000	26205000	15912000	20623000	30752000	20891000	32541000	25120000	27061000	28890000	29823000	26977000	20362000	30066000	34429000	24042000	21920000	23765000	23859000	24917000	26033000	24899000
LPC(18:0/0:0)	LPC	Public databases	5452900	11466000	8344800	9125300	10147000	5667200	7181200	10126000	4043700	6506800	5947300	7792100	10538000	8348700	5143600	7187700	11904000	6952100	12390000	9898400	11990000	9913300	11626000	10007000	7139900	9908800	12619000	8886300	8128400	8979700	8719800	8996300	9323600	9187500
LPC(20:1/0:0)	LPC	Public databases	35949	54716	37443	48349	40804	32224	38616	60355	22504	45385	35063	42335	51381	37307	39801	51635	95925	99897	88190	46933	238940	52545	80053	92231	64788	59648	81099	66174	64365	56650	59032	64016	63630	64236
LPC(20:4/0:0)	LPC	Public databases	595040	851050	680810	959020	929910	670020	560000	927870	419940	798750	697180	627460	1357100	720210	669610	742630	1227700	660690	906060	700170	1171400	694570	801200	328570	342780	1049400	1124800	376190	444920	527390	743210	747260	757200	747860
LPC(20:5/0:0)	LPC	Public databases	7563.3	24269	10663	18721	40189	12872	25476	33725	3640.1	11311	7377.8	10179	19023	36177	10372	17047	11140	15791	9742.7	29780	486910	63277	8195.5	17054	5045.9	41888	7386.6	13629	8065.9	6119.2	34451	33568	36816	35814
LPE(0:0/18:1)	LPE	Public databases	54658	249250	159740	224770	538670	113080	124760	432170	127770	307000	98044	93219	322630	179150	137270	99430	336670	216570	424510	59191	177540	77736	238890	308230	55537	554350	226370	175020	153110	210340	208950	203410	213080	205240
LPE(0:0/20:1)	LPE	Public databases	941.12	4247.5	2087.2	3422.4	7574.8	2567.7	2174.7	7492.8	1842.1	5835.9	1497	2743.1	4580.2	3347.2	3679.2	2664.5	7282.5	5446.8	7007.5	2536.9	31660	2980.1	7640.8	4910.1	2505.1	9566.3	5018.5	3797.7	4156.2	4249.4	5452.2	5405.9	5659.5	4865.8
LPE(0:0/20:3)	LPE	Public databases	5860.3	15584	11057	15857	21422	9653.4	8029.9	27198	8552.3	13491	9222.9	18039	10086	16356	6655	5062.9	8610	3911.1	12516	8786.9	5106.2	6285.5	12233	4688.7	1990	22440	3879.9	6537.6	4135.8	7299.6	10329	10810	9387.4	10651
LPE(0:0/20:4)	LPE	Public databases	137060	300910	233380	285440	376560	206810	166800	378300	152380	341030	245010	202420	436990	237450	156270	210700	349900	149190	325170	158040	199970	179760	316850	119270	82574	534360	291590	161200	147990	240620	235690	241650	255120	242030
LPE(0:0/22:4)	LPE	Public databases	4058.6	9596.2	7790.8	25220	19376	4421.6	2372.8	13663	4834.8	7467	5122	9027.4	9616	5370	4619.6	1613.3	3240.6	2539.3	23034	3833.7	2388.7	4256.1	11064	1287.8	2565.2	8206.9	5752.8	2292.5	1923.7	9421.2	4776.9	6675	6140.1	5658.6
LPI(14:1/0:0)	LPI	Public databases	38914	80224	67569	72425	86088	52829	56471	81695	32058	49160	46769	53039	69529	67107	42415	59465	86732	51062	86362	64136	77444	74378	80782	69197	48814	79047	93617	64481	59404	68829	58410	66746	69276	72192
PA(18:0/18:1)	PA	Public databases	29500	38061	26027	32022	31322	9652.3	42602	28486	6434	16375	27749	26014	36710	37730	13014	34435	43427	34546	34863	36672	63339	40085	32038	31687	46562	33797	49820	27437	40597	97394	34062	35519	32783	34153
PA(16:0/20:1)	PA	Public databases	7665.2	10840	5278.9	10700	6795.5	2454.3	14742	6216	1736.2	3612.9	4049.2	6213.5	5913.1	9106.8	3754.9	8134.1	15039	13448	9315.4	10274	18419	3963.2	9810.3	17274	7664.6	10407	8090.5	10991	9416	16891	9801.7	10097	12260	4340.1
PC(16:0/14:0)	PC	Public databases	18801	81675	32649	69033	90149	33049	42876	39429	12969	41671	42451	19919	74689	139420	24920	51863	53961	48748	43945	68868	63431	88463	58450	53749	34444	154220	50708	65759	28913	50169	65365	54859	56717	64282
PC(16:0/18:0)	PC	Public databases	35458	72766	52964	63192	65230	34332	50527	66219	38551	66262	37757	38985	73774	72782	29462	56999	68907	46141	78346	66375	69845	71340	96437	51891	47423	91865	69875	70182	72769	100800	66092	65382	71295	62415
PC(14:0/18:1)	PC	Public databases	17428	102380	64592	88005	112750	55065	48223	101970	36178	62898	73247	58033	78847	145540	18686	81238	47143	39320	84760	95925	54565	151940	94386	128320	72496	166690	59770	140060	48697	92077	68906	85298	79246	72218
PC(16:1/18:0)	PC	Public databases	4814	26496	9343.1	36567	55278	17405	7697.1	47610	44857	16943	10707	32371	29655	60143	1125.7	16308	3156.7	2642.7	16496	9498.7	19979	18171	19826	11318	8300.1	25349	16738	13176	10954	20356	21467	18880	27151	17718
PC(18:0/18:1)	PC	Public databases	341630	849510	585780	576480	1027100	554930	507740	1220000	750670	659550	474280	667640	880770	741470	269420	523700	740170	492720	1069100	728080	898500	744520	929930	915230	441670	1304500	843370	862740	761790	1199000	807570	805750	805340	799270
PC(16:0/20:1)	PC	Public databases	19251	22594	12936	17632	21029	16645	22233	16923	11754	20022	21910	18625	30186	32519	12616	19818	25080	28359	31201	25498	99983	30865	33534	37991	27565	42810	36935	34046	35245	42375	31526	26553	33140	28308
PC(16:1/18:1)	PC	Public databases	58189	85262	61589	55419	82268	125990	98289	124470	82537	88403	65677	82685	58399	120340	27872	73604	26881	35223	177230	87405	116840	101620	182270	125650	87976	134920	54168	176570	110070	62590	97832	72858	94937	106630
PC(16:0/20:2)	PC	Public databases	27231	46899	21007	45511	35410	27872	37156	39537	15889	34634	34668	35006	38694	72269	21780	36013	37410	21516	47362	41547	32140	45550	42410	34024	40575	50533	49346	46698	60501	48328	42588	39775	39709	44487
PC(18:1/18:1)	PC	Public databases	222700	478370	212070	287130	380250	377090	263150	649350	366320	248160	283480	279190	449640	304470	176410	314340	444620	513470	629120	312250	531650	353460	617830	871070	373320	570580	400720	507150	517640	581580	437160	396800	449240	403820
PC(18:0/20:2)	PC	Public databases	28140	76906	58269	72646	70521	45829	64639	71361	31890	53002	36926	82408	71996	98872	35396	54151	51785	29118	90937	70397	70153	68239	76228	60616	59306	83622	61988	82952	65960	85333	63744	62583	71727	66210
PC(16:0/18:3)	PC	Public databases	23420	84760	47852	62095	128080	45267	62591	152400	30543	36089	21012	41189	54219	98452	24968	59050	45517	37212	47137	46469	26862	56980	53845	62244	32750	121510	20546	117350	64155	43721	47355	56475	62404	76482
PC(16:1/18:2)	PC	Public databases	50179	71598	51954	32257	91606	74504	76432	79602	56518	54068	65083	53387	66109	87346	26743	61661	44767	19377	126020	72005	58929	65441	111690	66792	44202	119020	97641	107870	77861	57996	71260	65620	71717	60844
PC(14:0/20:3)	PC	Public databases	4262.5	23064	12693	54138	22905	9834.2	11753	9267.2	8518.9	14024	23221	19517	10517	44604	2779.8	8496	1427.2	1381.7	19509	27391	11175	18961	21597	8426	13403	28083	11263	15705	7666.9	14683	11258	15328	9196.9	20932
PC(18:1/18:2)	PC	Public databases	720070	1050800	728800	737480	907910	760610	998490	1153400	658110	842890	726660	525270	1069700	814240	463620	799480	1036800	617180	1211400	656190	597130	758640	1115000	1197600	805070	1249100	977400	1065300	1014500	1280700	952890	918840	950400	946380
PC(18:0/18:3)	PC	Public databases	18881	72959	52831	52333	109370	29944	43145	188800	44642	29894	28266	59409	74058	91309	14441	27442	27725	24965	55373	43380	31952	45283	64826	53193	22911	86976	13495	60612	35819	47229	48492	46545	47298	60823
PC(18:0/20:3)	PC	Public databases	362560	852450	641510	928860	1105700	491570	643150	589580	550110	630430	596260	794580	726980	976950	431070	394680	449210	265190	884630	720340	578780	705000	767280	465080	334660	660620	425930	467280	484680	638800	637690	627440	652980	688990
PC(20:1/18:2)	PC	Public databases	16129	20241	14020	16689	13411	13369	21661	23348	14665	22494	17674	16337	18778	16464	13098	29146	40216	26302	34983	16096	52430	23309	38743	24532	28810	17569	21929	30123	30658	36475	25277	20468	19341	19904
PC(18:2/18:2)	PC	Public databases	473880	1181800	573490	699180	1428900	539580	1040000	1456300	603450	1136800	516310	418180	1073000	640880	367710	620940	762600	322830	1140400	472230	198220	519490	1206100	645910	477210	1293000	1167100	739450	713550	1577700	730600	832010	781740	909580
PC(16:0/20:4)	PC	Public databases	3136600	3776600	2749500	4173100	4920500	2977400	3572000	4044700	2624700	3041600	3750200	2549300	5576300	3828700	3104800	3471300	4682700	2524500	4587400	3788500	5009900	4162600	4557400	2336600	2667200	4783400	5385000	3156900	3979500	3883800	3637600	3690700	3921100	3942200
PC(16:1/20:3)	PC	Public databases	11450	34665	17060	28340	29228	18453	15657	17106	17115	8529.2	21339	28439	20719	34668	4940.8	6383.1	4275.3	2877.9	34878	26922	17738	21909	14992	9958.2	6324	24219	7832.4	17023	7142.6	5720.2	16364	24158	19188	21199
PC(18:2/20:2)	PC	Public databases	11912	21935	8158.3	10071	7952.5	7129	32141	12158	5797.6	18922	9530.1	12168	17999	22678	6905.9	16036	21564	9493.7	22176	19036	3163.2	14128	15095	14034	8486.8	23223	9723.8	13465	21754	15562	10828	11582	13788	10335
PC(20:3/18:1)	PC	Public databases	51076	153470	62948	109350	98136	87148	65198	75683	69961	64187	102820	103780	57225	131140	37849	45613	44614	43818	106340	95667	51538	99476	111770	94903	47346	135130	82712	79600	58086	80691	85969	74807	92697	77107
PC(20:4/16:1)	PC	Public databases	37974	62537	37426	49831	58387	48396	43983	55767	27989	34195	44928	36172	76923	70891	22712	40886	43555	2727	92799	47182	72460	41727	64563	37414	17648	62279	94360	43464	42166	26560	49707	47299	59988	66607
PC(16:0/20:5)	PC	Public databases	87482	349250	146330	245290	529200	113770	379680	317000	47609	88891	122770	54717	201010	494910	94046	249240	115790	231570	175150	404800	3986300	766950	113160	397110	114270	433390	96716	274020	346950	131950	414670	430950	392660	470080
PC(18:2/18:3)	PC	Public databases	11516	36448	18383	12795	41174	14193	35698	33245	7682	21146	9679.3	8253	18601	16886	5729.5	16636	30669	4494.1	20508	15550	3178.6	16613	18512	29956	12808	23134	22997	21104	23701	14828	19360	22993	18509	20089
PC(18:1/20:4)	PC	Public databases	214730	241730	181340	231100	206870	265920	237040	254130	152960	183430	279060	175610	306690	235820	151150	208480	302230	200640	418820	282040	428850	257450	391020	192640	166640	328400	328090	226760	239790	227170	255840	237590	277480	279960
PC(20:5/18:0)	PC	Public databases	28511	80353	27874	75123	127330	28989	78471	76878	14195	33490	31767	16738	68974	108650	21948	71899	28344	66056	49770	103050	1288900	207540	39635	88325	35932	93040	23731	52283	75616	38672	91818	91681	102640	106420
PC(18:2/20:3)	PC	Public databases	13981	40332	24384	34654	51169	24520	39084	42317	10962	29930	20384	24403	25062	47069	7241.6	12996	4913.8	8954.2	43437	24361	6108.2	20491	28236	17173	10260	41882	15645	22683	13497	35494	28705	27103	29076	21334
PC(16:0/22:6)	PC	Public databases	282010	506650	303980	226290	313830	429520	626020	305940	219130	372830	371230	237030	680650	719160	365820	784960	717300	532460	682840	667390	808300	913400	599780	842730	700640	749170	511660	820430	1061600	508160	610660	582230	611030	614480
PC(18:2/20:4)	PC	Public databases	146090	234590	92120	184950	193730	83658	190420	205950	69519	111360	158610	132030	243980	139040	103000	116470	180460	51362	264590	140910	82463	123340	251660	65567	93865	222570	263010	105490	172120	214010	163470	171490	163830	195910
PC(18:1/20:5)	PC	Public databases	12800	24368	10580	17718	29462	5706.7	28185	25139	4964.8	5707.2	8503.1	1397.9	8380.6	35169	4929.9	12406	7710.1	12055	14792	33269	371520	47364	15559	47495	11284	38830	8432.7	30422	24631	4142	36631	25270	26675	46578
PC(18:0/22:6)	PC	Public databases	171430	443690	231340	192420	251370	213970	391210	286860	174160	333750	227170	254220	572090	540890	216620	537600	496090	430610	486370	595030	549390	599420	469760	682730	456320	460900	315160	559370	639540	345660	386480	414480	439920	411900
PC(18:1/22:6)	PC	Public databases	18931	51588	32067	23823	24686	53852	59191	30971	31423	37853	40331	29383	67701	69533	28395	57915	69794	38178	87558	79303	65436	78007	94928	143870	65893	60665	47956	74505	67215	55336	58484	60589	59913	61638
PE(16:1/16:0)	PE	Public databases	NA	10124	6478.5	14642	22316	8259.5	2943	35528	8879.3	8248.2	1177	4163.7	3856.4	18893	593.57	3599.3	4139.7	NA	14215	7083.2	1181.3	4159.2	11653	NA	1771.8	12308	7632.7	4118.4	4741.7	5881.4	2950.4	7690.7	8247.6	5332.2
PE(18:1/16:0)	PE	Public databases	28373	181310	61336	111520	239200	93511	76638	327680	83066	177510	77537	59515	156510	149660	61382	58053	104840	55549	257070	57483	51337	53067	250650	89679	27858	275220	119120	109160	91020	106520	120280	115540	110780	126690
[truncated: 473 more rows]

## Sheet: Table S4
Table S4. Proteomic data of DEPs between COVID-19-children and healthy children (|log2FC| > 0.25, unpaired two-sided Welch’s t-test, adjust p value < 0.05).
[truncated: 122 more rows]

## Sheet: Table S5
Table S5. Metabolomic data of DEMs between COVID-19-children and healthy children (|log2FC| > 0.25, unpaired two-sided Welch’s t-test, Adjust p value < 0.05).
[truncated: 417 more rows]

[truncated: 12 more sheets: Table S6, Table S7, Table S8, Table S9, Table S10, Table S11, Table S12, Table S13, Table S14, Table S15, Table S16, Table S17]
